# Supplementary material for: N-(Ferrocenylmethyl)­dodecan-1-amine
Source: Acta Crystallogr Sect E Struct Rep Online. 2010 Feb 13;66(Pt 3):m301. doi: 10.1107/S1600536810005155 (PMC2983743; doi:10.1107/S1600536810005155)
Supplement: Supplementary file 2 [file e-66-0m301-Isup2.hkl]

#
# h,k,l, Fc-squared, Fo-squared, sigma(Fo-squared) and status flag
#
data_I
_shelx_title ' sunli in P2(1)/c'
_shelx_refln_list_code          4
_shelx_F_calc_maximum      243.79
_exptl_crystal_F_000       832.00
_reflns_d_resolution_high  0.7697
 
loop_
 _symmetry_equiv_pos_as_xyz
 'x, y, z'
 '-x, y+1/2, -z+1/2'
 '-x, -y, -z'
 'x, -y-1/2, z-1/2'
 
_cell_length_a    26.7005
_cell_length_b     8.0549
_cell_length_c    10.0069
_cell_angle_alpha  90.000
_cell_angle_beta   97.534
_cell_angle_gamma  90.000
 
_shelx_F_squared_multiplier     1.000
 
loop_
 _refln_index_h
 _refln_index_k
 _refln_index_l
 _refln_F_squared_calc
 _refln_F_squared_meas
 _refln_F_squared_sigma
 _refln_observed_status
   1   0   0     8785.54       -3.10      7.74 o
   2   0   0     1405.83     1496.58     29.46 o
   3   0   0     2500.27     2803.44     30.38 o
   4   0   0    20439.60    25697.26    270.07 o
   5   0   0    36346.18    47392.71    493.01 o
   6   0   0    24452.34    30277.79    315.52 o
   7   0   0     3808.12     4212.49     44.58 o
   8   0   0      777.82      843.23      8.68 o
   9   0   0     3667.74     3945.02     53.32 o
  10   0   0     2043.45     2047.68     23.23 o
  11   0   0     1271.63     1253.48     12.82 o
  12   0   0      167.34      270.99      7.02 o
  13   0   0      126.81      119.81      3.02 o
  14   0   0      400.02      310.58      4.96 o
  15   0   0      963.77      828.57      9.89 o
  16   0   0      796.54      718.61      9.04 o
  17   0   0       99.04       90.58      3.16 o
  18   0   0      180.42      180.05      4.31 o
  19   0   0      996.29      958.90     13.34 o
  20   0   0     1579.21     1523.56     19.27 o
  21   0   0     1481.37     1416.36     16.08 o
  22   0   0     1986.68     1864.63     23.50 o
  23   0   0     1405.18     1269.40     21.65 o
  24   0   0      716.85      804.94     22.92 o
  25   0   0      839.08      916.20     21.58 o
  26   0   0      735.68      809.85     13.92 o
  27   0   0      308.90      357.43      8.99 o
  28   0   0        1.99       11.13      3.69 o
  29   0   0      182.96      205.88      7.82 o
  30   0   0      365.67      434.15     10.77 o
  31   0   0      218.85      264.31      8.71 o
  32   0   0       56.76       64.39      5.58 o
  33   0   0       20.40       26.51     11.73 o
  34   0   0      156.24      183.80      8.54 o
   1   1   0      870.45      889.38      6.66 o
   2   1   0      563.68      580.17      4.94 o
   3   1   0        0.05       -0.43      0.43 o
   4   1   0       64.36       57.70      1.10 o
   5   1   0        2.80       -0.67      1.10 o
   6   1   0      153.63      150.90      3.82 o
   7   1   0       75.06       69.93      2.31 o
   8   1   0       30.82       28.84      2.44 o
   9   1   0      225.40      238.13      2.54 o
  10   1   0      107.08      130.96      1.84 o
  11   1   0     3709.86     4180.29     26.19 o
  12   1   0     2040.88     2418.17     17.20 o
  13   1   0       53.70       45.74      1.52 o
  14   1   0        0.11        0.25      0.86 o
  15   1   0        9.70       10.65      1.05 o
  16   1   0       11.49       17.43      1.23 o
  17   1   0        4.20        3.00      1.07 o
  18   1   0       28.14       36.12      1.65 o
  19   1   0        9.64        8.78      1.50 o
  20   1   0        0.03        1.19      1.42 o
  21   1   0        0.08       -1.36      1.51 o
  22   1   0       14.39        7.11      1.96 o
  23   1   0       52.48       46.74      2.53 o
  24   1   0       13.67        9.64      2.26 o
  25   1   0       16.98       12.53      2.32 o
  26   1   0        0.62       -0.96      2.07 o
  27   1   0        6.75        6.99      2.27 o
  28   1   0        0.10       -1.44      2.22 o
  29   1   0        6.65        7.33      2.62 o
  30   1   0        6.66        9.28      2.79 o
  31   1   0        0.10        3.29      2.59 o
  32   1   0        6.43        5.88      2.90 o
  33   1   0       76.15       89.41      5.43 o
  34   1   0       88.55      101.46      5.45 o
   0   2   0     5378.52     6100.41     65.30 o
   1   2   0     1004.44     1109.30      8.40 o
   2   2   0      305.70      242.60      2.71 o
   3   2   0      187.11      221.34      2.65 o
   4   2   0     2535.36     2556.15     19.55 o
   5   2   0     4972.03     5009.71     37.40 o
   6   2   0     3781.32     4070.06     32.99 o
   7   2   0      749.11      873.98      6.89 o
   8   2   0      309.22      310.30      2.78 o
   9   2   0     2965.14     3281.00     20.96 o
  10   2   0     5249.99     5628.68     32.82 o
  11   2   0     4715.84     4805.22     32.28 o
  12   2   0     1012.91     1019.25      8.24 o
  13   2   0      175.37      169.46      2.40 o
  14   2   0     1875.07     1883.10     14.00 o
  15   2   0     2894.38     2877.00     24.66 o
  16   2   0     2243.06     2238.18     16.87 o
  17   2   0      701.09      671.26      7.61 o
  18   2   0        1.33        3.86      1.42 o
  19   2   0      585.08      595.96      7.49 o
  20   2   0     1193.82     1172.98     11.75 o
  21   2   0      996.40      976.59     10.54 o
  22   2   0      332.09      327.47      5.27 o
  23   2   0        7.31       13.14      2.06 o
  24   2   0      124.68      134.27      4.26 o
  25   2   0      367.06      380.49      5.98 o
  26   2   0      392.09      417.39      6.89 o
  27   2   0      146.81      166.50      4.80 o
  28   2   0        0.14       -0.73      2.26 o
  29   2   0       99.26      103.39      4.67 o
  30   2   0      229.36      235.65      6.53 o
  31   2   0      181.80      198.74      6.43 o
  32   2   0       54.09       56.52      6.19 o
  33   2   0        0.03        6.33      3.61 o
   1   3   0      119.47      145.74      1.62 o
   2   3   0      207.86      257.85      2.42 o
   3   3   0       38.44       42.33      1.06 o
   4   3   0        6.78        9.62      0.61 o
   5   3   0        1.92        1.58      0.53 o
   6   3   0        0.88        2.47      0.55 o
   7   3   0       16.34       17.10      0.80 o
   8   3   0      173.83      207.03      2.66 o
   9   3   0      365.49      416.54      4.42 o
  10   3   0      180.80      187.12      2.55 o
  11   3   0     1852.70     2038.33     12.95 o
  12   3   0       96.91       79.30      1.56 o
  13   3   0      535.86      539.20      5.23 o
  14   3   0      384.96      418.99      6.06 o
  15   3   0       22.36       23.03      1.70 o
  16   3   0      138.46      149.97      3.22 o
  17   3   0      472.89      516.72      6.58 o
  18   3   0      620.92      645.43      7.75 o
  19   3   0      427.29      402.41      5.45 o
  20   3   0       51.45       46.67      2.38 o
  21   3   0       79.48       74.88      2.83 o
  22   3   0      197.50      196.67      4.73 o
  23   3   0      622.13      583.55      8.00 o
  24   3   0       89.36       91.39      3.70 o
  25   3   0        2.89        1.73      2.27 o
  26   3   0        6.54        4.11      2.38 o
  27   3   0       27.69       29.52      3.26 o
  28   3   0       34.52       32.26      3.42 o
  29   3   0       18.32        9.63      3.38 o
  30   3   0        1.81       -2.55      2.87 o
  31   3   0        0.84        0.44      3.28 o
  32   3   0        6.28       -0.42      3.51 o
   0   4   0      838.97     1177.23     10.97 o
   1   4   0     9171.07    10408.18     57.91 o
   2   4   0     1737.87     1771.77     10.91 o
   3   4   0      432.85      497.71      5.07 o
   4   4   0     4266.74     4402.12     25.22 o
   5   4   0     5755.64     5863.32     37.71 o
   6   4   0     3128.92     3223.77     19.88 o
   7   4   0      446.27      491.95      4.90 o
   8   4   0      249.63      256.49      3.35 o
   9   4   0     2256.66     2436.54     17.37 o
  10   4   0     4032.81     4264.27     30.59 o
  11   4   0     2639.45     2547.32     19.58 o
  12   4   0      631.49      609.14      7.80 o
  13   4   0      203.94      204.62      4.14 o
  14   4   0     1352.88     1361.64     13.23 o
  15   4   0     1476.02     1500.11     13.20 o
  16   4   0      705.62      719.91      8.36 o
  17   4   0       98.90      104.39      4.07 o
  18   4   0       33.13       34.47      2.56 o
  19   4   0      274.33      274.40      5.11 o
  20   4   0      386.44      364.62      6.00 o
  21   4   0      178.93      182.39      7.30 o
  22   4   0      198.92      171.58      4.58 o
  23   4   0      307.39      267.16      7.18 o
  24   4   0      110.53      110.20      6.00 o
  25   4   0      254.45      256.32      6.21 o
  26   4   0      162.03      186.40      5.72 o
  27   4   0       32.71       30.39      3.66 o
  28   4   0        2.58        2.32      3.03 o
  29   4   0       57.80       59.17      4.53 o
  30   4   0      139.97      149.74      7.78 o
  31   4   0      169.69      186.72      7.04 o
   1   5   0        1.52       -0.10      0.74 o
   2   5   0      148.12      154.31      2.31 o
   3   5   0      493.03      471.59      4.33 o
   4   5   0      201.50      191.00      3.85 o
   5   5   0        2.11       -0.05      0.91 o
   6   5   0      117.79      101.59      2.42 o
   7   5   0      117.36      119.59      2.90 o
   8   5   0       58.65       68.76      2.23 o
   9   5   0       32.57       34.37      2.76 o
  10   5   0       14.76        9.64      1.73 o
  11   5   0        1.66        1.72      1.64 o
  12   5   0      369.72      388.83      5.80 o
  13   5   0       99.74       89.48      3.08 o
  14   5   0       12.19       11.51      2.02 o
  15   5   0        2.04       -0.12      1.37 o
  16   5   0       35.75       29.38      2.51 o
  17   5   0       96.11      104.93      4.14 o
  18   5   0      101.00      104.65      4.22 o
  19   5   0       26.02       26.88      2.81 o
  20   5   0        8.00        6.52      2.48 o
  21   5   0       51.69       48.99      3.30 o
  22   5   0       82.99       71.38      3.88 o
  23   5   0        2.67        4.27      2.54 o
  24   5   0       26.06       26.51      3.39 o
  25   5   0        4.61        7.19      2.88 o
  26   5   0       14.89       19.99      3.41 o
  27   5   0       37.07       30.02      3.84 o
  28   5   0       21.03       18.63      3.84 o
  29   5   0        3.70        0.00      3.41 o
  30   5   0        0.00       -1.93      4.07 o
   0   6   0      201.22      170.74      5.23 o
   1   6   0      556.26      551.35      6.50 o
   2   6   0       18.33       20.93      1.79 o
   3   6   0      109.74      104.62      3.02 o
   4   6   0      269.53      257.00      4.32 o
   5   6   0      286.27      279.61      5.84 o
   6   6   0      177.17      161.30      3.60 o
   7   6   0       24.63       17.78      2.25 o
   8   6   0       23.38       21.50      2.33 o
   9   6   0      148.85      148.05      4.40 o
  10   6   0      227.60      209.94      4.97 o
  11   6   0      129.29      130.89      4.20 o
  12   6   0       71.73       80.27      3.52 o
  13   6   0        7.77       10.54      2.29 o
  14   6   0       80.60       78.43      3.56 o
  15   6   0      400.36      380.21      8.49 o
  16   6   0      456.43      428.04      7.63 o
  17   6   0      180.92      170.65      5.05 o
  18   6   0        1.16       -1.42      2.25 o
  19   6   0      125.39      115.86      5.52 o
  20   6   0      378.67      374.18     12.83 o
  21   6   0      386.83      374.59      8.82 o
  22   6   0      115.85      123.74      5.67 o
  23   6   0       23.51       28.67      6.01 o
  24   6   0      127.13      125.79      5.38 o
  25   6   0      213.96      221.33      7.53 o
  26   6   0      123.85      120.85      5.67 o
  27   6   0       30.20       29.71      4.16 o
  28   6   0        0.04       -1.77      3.35 o
   1   7   0        0.25        0.86      1.64 o
   2   7   0        1.26        0.11      1.60 o
   3   7   0       13.99        9.41      2.07 o
   4   7   0       24.37       21.24      2.37 o
   5   7   0        0.35       -1.72      1.72 o
   6   7   0       44.02       45.50      3.35 o
   7   7   0      170.56      172.29      4.93 o
   8   7   0      218.63      214.37      5.25 o
   9   7   0       62.98       60.37      3.39 o
  10   7   0       16.38       11.85      2.83 o
  11   7   0        1.10        2.30      2.36 o
  12   7   0      370.43      375.37      7.16 o
  13   7   0      330.00      324.75      6.70 o
  14   7   0      165.99      171.30      5.33 o
  15   7   0       10.96        9.95      3.45 o
  16   7   0       48.95       50.67      3.94 o
  17   7   0      181.65      176.09      7.96 o
  18   7   0      161.10      150.22      7.02 o
  19   7   0       45.91       45.63      7.96 o
  20   7   0        1.57       -2.77      3.51 o
  21   7   0        7.25        5.65      3.82 o
  22   7   0       52.91       49.65     12.55 o
  23   7   0       14.30       15.89      5.20 o
  24   7   0       30.55       31.06      4.31 o
  25   7   0        0.92        5.55      3.92 o
   0   8   0     1398.35     1290.95     36.65 o
   1   8   0        2.89       11.23      2.58 o
   2   8   0        7.47        6.28      2.38 o
   3   8   0       16.45       13.90      2.45 o
   4   8   0      148.08      140.05      4.46 o
   5   8   0      221.83      209.33      5.24 o
   6   8   0      129.56      113.61      4.21 o
   7   8   0       17.35       16.45      2.85 o
   8   8   0       16.21       13.35      2.80 o
   9   8   0      117.72      113.29      4.56 o
  10   8   0      181.52      174.86      5.51 o
  11   8   0      129.36      128.43      5.48 o
  12   8   0        8.68        8.43      3.14 o
  13   8   0        6.28        6.00      3.14 o
  14   8   0       53.78       52.10      4.14 o
  15   8   0       97.09      101.94      8.30 o
  16   8   0       86.26       82.16      5.74 o
  17   8   0       29.36       26.61      4.41 o
  18   8   0        0.13        0.54      3.82 o
  19   8   0       28.61       18.56      4.53 o
  20   8   0       54.15       62.13      5.55 o
  21   8   0       38.08       44.41      5.30 o
  22   8   0       79.03       87.92      9.80 o
   1   9   0       60.80       63.12      4.06 o
   2   9   0       81.17       84.87      4.20 o
   3   9   0       50.50       44.87      3.35 o
   4   9   0       20.58       14.71      2.77 o
   5   9   0        0.00       -2.73      2.73 o
   6   9   0       16.35        7.35      3.32 o
   7   9   0       33.31       31.44      3.96 o
   8   9   0       27.37       30.32      3.86 o
   9   9   0        7.85        5.93      3.24 o
  10   9   0        1.73        0.36      3.14 o
  11   9   0       12.97       18.82      5.16 o
  12   9   0        0.22        0.99      3.24 o
  13   9   0        8.14        3.03      3.69 o
  14   9   0        1.15       -3.21      3.33 o
  15   9   0        0.56       -4.19      5.20 o
  16   9   0        2.33        0.06      4.26 o
  17   9   0        3.03       -0.58      4.26 o
   0  10   0       15.26       20.79      4.96 o
   1  10   0        4.04        3.76      3.35 o
   2  10   0        2.14        2.05      3.26 o
   3  10   0        3.79        3.25      3.23 o
   4  10   0        0.16        1.45      3.18 o
   5  10   0        3.54        2.81      3.69 o
   6  10   0       10.33        3.90      3.69 o
   7  10   0       13.28       10.59      3.94 o
   8  10   0        3.15        1.65      3.69 o
   9  10   0        3.20       -1.22      3.60 o
  10  10   0       22.35       20.96      4.85 o
 -34   1   1      132.36      142.05      6.34 o
 -33   1   1       48.28       51.95      3.90 o
 -32   1   1        0.83        2.56      2.73 o
 -31   1   1      102.92      115.80      5.35 o
 -30   1   1      311.89      333.08      7.97 o
 -29   1   1      368.74      377.50      7.57 o
 -28   1   1      171.27      162.55      4.79 o
 -27   1   1        0.92        3.07      2.17 o
 -26   1   1      151.80      168.08      4.94 o
 -25   1   1      551.22      596.33     12.04 o
 -24   1   1     1382.27     1338.45     12.31 o
 -23   1   1      872.21      880.85      9.16 o
 -22   1   1      141.96      147.23      3.93 o
 -21   1   1      202.86      209.63      4.30 o
 -20   1   1     1232.44     1156.86     11.12 o
 -19   1   1     1788.63     1702.30     14.51 o
 -18   1   1     1329.32     1291.42     11.47 o
 -17   1   1      381.65      405.39      5.00 o
 -16   1   1      109.33       99.29      2.61 o
 -15   1   1     2139.96     2127.72     16.78 o
 -14   1   1     3863.80     3846.31     28.20 o
 -13   1   1     1209.06     1558.05     12.53 o
 -12   1   1     7127.04     7895.72     59.23 o
 -11   1   1      133.69      125.34      2.78 o
 -10   1   1     4223.91     4400.25     37.31 o
  -9   1   1     6111.71     6481.60     42.17 o
  -8   1   1     2548.55     2666.27     24.20 o
  -7   1   1        5.91        5.24      1.15 o
  -6   1   1     2966.17     3257.81     46.21 o
  -5   1   1     8290.07     9331.78    127.21 o
  -4   1   1    12198.21    13987.95    150.32 o
  -3   1   1     9924.43    11709.79    121.04 o
  -2   1   1     1340.96     1571.31     17.02 o
  -1   1   1     2706.22     3012.67     72.54 o
   0   1   1    19668.93    23815.85    311.97 o
   1   1   1    27166.49    34611.99    256.32 o
   2   1   1    12732.53    14957.93     91.96 o
   3   1   1      466.00      511.85      4.05 o
   4   1   1     2602.00     2801.82     18.94 o
   5   1   1     6264.01     7081.80     48.91 o
   6   1   1     5473.12     6088.35     35.28 o
   7   1   1     3029.96     3243.82     19.12 o
   8   1   1     1106.11     1112.71      8.34 o
   9   1   1      363.62      371.08      3.10 o
  10   1   1     3402.77     3752.94     20.85 o
  11   1   1     2441.99     2333.77     14.80 o
  12   1   1     2342.40     2285.68     13.76 o
  13   1   1      883.83      928.13      7.00 o
  14   1   1        1.20        0.31      0.85 o
  15   1   1      825.80      787.12      6.94 o
  16   1   1     1742.61     1707.33     12.48 o
  17   1   1     1646.02     1598.29     12.89 o
  18   1   1      797.27      756.62      8.32 o
  19   1   1       17.67       22.69      1.93 o
  20   1   1      642.62      617.28      8.26 o
  21   1   1      798.81      802.26     14.45 o
  22   1   1     2233.43     2238.59     17.89 o
  23   1   1      525.13      545.02      9.65 o
  24   1   1        8.78       14.57      2.26 o
  25   1   1      328.28      355.23      8.71 o
  26   1   1      506.89      542.35      7.88 o
  27   1   1      369.40      382.29      9.54 o
  28   1   1      131.58      140.14      5.02 o
  29   1   1        2.18        0.97      2.49 o
  30   1   1       51.66       53.24      6.19 o
  31   1   1      122.81      149.53      6.29 o
  32   1   1      514.72      631.76     12.24 o
  33   1   1        5.35       20.48      3.86 o
 -34   2   1        4.10       -3.06      7.96 o
 -33   2   1        1.14       -2.78      3.29 o
 -32   2   1        2.67        0.06      3.19 o
 -31   2   1       10.68        9.68      2.91 o
 -30   2   1        7.52       11.31      2.78 o
 -29   2   1        0.46       -2.48      2.48 o
 -28   2   1       14.76       13.94      2.67 o
 -27   2   1       15.63       11.18      2.37 o
 -26   2   1        2.03        0.82      2.04 o
 -25   2   1        1.53        0.77      1.83 o
 -24   2   1      531.46      435.32      6.24 o
 -23   2   1       44.26       31.51      2.48 o
 -22   2   1       45.23       41.42      2.52 o
 -21   2   1       44.21       42.60      2.47 o
 -20   2   1       33.78       29.14      2.16 o
 -19   2   1        4.82        3.12      1.57 o
 -18   2   1       28.50       34.02      1.96 o
 -17   2   1      141.02      148.05      4.15 o
 -16   2   1       52.73       57.09      2.26 o
 -15   2   1      120.18      135.51      3.25 o
 -14   2   1      606.55      663.05      7.32 o
 -13   2   1       18.36       19.33      1.45 o
 -12   2   1      165.47      164.79      3.80 o
 -11   2   1        3.70        2.44      1.77 o
 -10   2   1        4.56        0.11      0.80 o
  -9   2   1        3.46        2.64      0.81 o
  -8   2   1      364.95      351.98      4.00 o
  -7   2   1     1182.61     1221.00     11.81 o
  -6   2   1      824.07      901.52      8.69 o
  -5   2   1       37.05       47.12      3.67 o
  -4   2   1       22.15       17.35      1.77 o
  -3   2   1      995.62     1031.50     10.36 o
  -2   2   1    44477.30    53807.55    674.97 o
  -1   2   1    59433.24    75447.46    781.66 o
   0   2   1     1640.88     1775.41     23.21 o
   1   2   1      452.41      535.13      5.04 o
   2   2   1      994.38     1102.94      8.26 o
   3   2   1      784.80      793.17      5.80 o
   4   2   1        0.38       -0.34      0.34 o
   5   2   1      639.67      678.68      4.57 o
   6   2   1      456.50      466.16      3.97 o
   7   2   1       33.55       39.08      1.13 o
   8   2   1      494.05      510.50      5.15 o
   9   2   1      120.26       93.85      1.81 o
  10   2   1       20.61       26.59      1.17 o
  11   2   1      569.50      615.03      5.52 o
  12   2   1      521.77      554.75      5.70 o
  13   2   1      285.73      287.83      3.40 o
  14   2   1      103.31       89.79      2.15 o
  15   2   1        0.13       -0.99      0.99 o
  16   2   1      100.27      101.92      2.61 o
  17   2   1      198.64      190.49      3.55 o
  18   2   1       94.01       93.16      2.82 o
  19   2   1        0.79       -0.73      1.47 o
  20   2   1       59.06       59.12      3.05 o
  21   2   1     2500.52     2335.48     20.23 o
  22   2   1      399.07      373.15      5.66 o
  23   2   1       75.87       77.80      3.43 o
  24   2   1        4.82        1.84      1.88 o
  25   2   1        7.26        5.79      2.49 o
  26   2   1       32.47       34.21      3.15 o
  27   2   1       19.34       20.26      2.95 o
  28   2   1        0.87       -0.17      2.69 o
  29   2   1       19.12       15.21      3.14 o
  30   2   1        4.05        2.80      3.05 o
  31   2   1        6.65        4.05      3.19 o
  32   2   1        6.23        4.10      3.49 o
  33   2   1       97.41       92.15      5.23 o
 -33   3   1       32.98       35.13      4.14 o
 -32   3   1        2.42       -2.84      3.19 o
 -31   3   1       70.76       78.71      4.67 o
 -30   3   1      149.43      161.49      5.65 o
 -29   3   1      158.36      159.63      5.72 o
 -28   3   1       83.46       86.64      3.86 o
 -27   3   1        1.71       -1.93      2.18 o
 -26   3   1       97.82       94.85      3.80 o
 -25   3   1      271.55      259.18      6.01 o
 -24   3   1       91.77       94.44      3.32 o
 -23   3   1       83.88       76.40      3.23 o
 -22   3   1        1.90        1.05      1.78 o
 -21   3   1       74.97       74.28      2.99 o
 -20   3   1      470.62      472.78      7.19 o
 -19   3   1      899.52      924.82     10.72 o
 -18   3   1      604.86      625.82      8.59 o
 -17   3   1       23.38       21.19      1.82 o
 -16   3   1      395.86      412.77      6.03 o
 -15   3   1     1491.30     1510.03     13.02 o
 -14   3   1     2262.47     2198.03     15.97 o
 -13   3   1     7025.02     7176.65     46.85 o
 -12   3   1        4.29        3.94      1.12 o
 -11   3   1     1176.64     1103.60      9.91 o
 -10   3   1     3616.48     3701.00     27.26 o
  -9   3   1     4412.73     4595.57     30.95 o
  -8   3   1     2937.43     2885.32     21.83 o
  -7   3   1      606.75      516.13      4.93 o
  -6   3   1      343.14      378.63      4.23 o
  -5   3   1     3422.68     3457.28     23.78 o
  -4   3   1     4878.26     4889.46     33.33 o
  -3   3   1     1305.76     1361.47     11.64 o
  -2   3   1      159.35      142.11      2.11 o
  -1   3   1     1131.57     1189.58      7.82 o
   0   3   1      660.86      741.66      5.25 o
   1   3   1      893.75      894.81      6.20 o
   2   3   1     1432.77     1298.40      9.06 o
   3   3   1      383.73      347.48      3.31 o
   4   3   1      488.70      463.73      3.67 o
   5   3   1     3662.93     3681.93     21.12 o
   6   3   1     5257.41     5498.64     34.28 o
   7   3   1     3121.14     3300.37     19.98 o
   8   3   1      467.80      469.90      5.13 o
   9   3   1      279.67      302.93      3.65 o
  10   3   1     1815.70     1827.94     14.64 o
  11   3   1     5620.33     5853.58     37.18 o
  12   3   1     3507.85     3494.31     24.90 o
  13   3   1      665.34      681.48      8.17 o
  14   3   1       49.28       49.05      1.67 o
  15   3   1      914.16      898.84      8.42 o
  16   3   1     1700.48     1673.46     13.65 o
  17   3   1     1418.59     1413.86     13.15 o
  18   3   1      445.50      445.88      6.35 o
  19   3   1        0.46        0.23      1.83 o
  20   3   1      197.14      199.25      4.82 o
  21   3   1      700.95      667.27      9.06 o
  22   3   1       92.78       96.30      3.45 o
  23   3   1      100.02      102.56      3.73 o
  24   3   1       31.86       30.42      2.75 o
  25   3   1       37.04       44.03      3.07 o
  26   3   1      237.98      250.14      6.20 o
  27   3   1      262.41      260.72      6.47 o
  28   3   1       75.65       79.77      4.14 o
  29   3   1        3.18        4.46      2.96 o
  30   3   1      105.04      112.59      5.08 o
  31   3   1      206.24      239.47      7.11 o
  32   3   1       33.07       35.52      4.65 o
 -32   4   1        2.25       -2.45      7.96 o
 -31   4   1       11.33       10.00      3.73 o
 -30   4   1        8.03        9.78      3.44 o
 -29   4   1        0.03        0.07      3.07 o
 -28   4   1       21.28       15.82      3.40 o
 -27   4   1       59.86       53.93      4.13 o
 -26   4   1       27.90       24.93      2.79 o
 -25   4   1        9.43        8.63      2.40 o
 -24   4   1        8.14        6.35      2.30 o
 -23   4   1       78.96       75.41      4.18 o
 -22   4   1      124.65      124.14      5.86 o
 -21   4   1       63.77       65.67      3.11 o
 -20   4   1        1.95        2.29      2.00 o
 -19   4   1       39.87       39.09      5.52 o
 -18   4   1      122.44      134.69      3.92 o
 -17   4   1      101.53      113.67      4.60 o
 -16   4   1       39.03       43.88      2.56 o
 -15   4   1       38.08       39.00      2.14 o
 -14   4   1       37.84       44.90      2.16 o
 -13   4   1        2.40        1.47      1.13 o
 -12   4   1      155.09      135.94      5.84 o
 -11   4   1      164.03      180.20      3.38 o
 -10   4   1      152.49      176.77      3.29 o
  -9   4   1      105.84      104.69      2.57 o
  -8   4   1        8.01        4.30      1.14 o
  -7   4   1       91.28      102.26      2.39 o
  -6   4   1      445.95      424.97      4.13 o
  -5   4   1      439.72      458.68      4.07 o
  -4   4   1       35.50       49.95      1.29 o
  -3   4   1      131.89      122.74      1.83 o
  -2   4   1      150.62      148.81      2.21 o
  -1   4   1     1553.69     1705.25     11.06 o
   0   4   1      292.92      307.03      3.44 o
   1   4   1       75.10       51.66      1.18 o
   2   4   1        4.43        7.97      0.85 o
   3   4   1      194.92      174.12      2.35 o
   4   4   1      351.40      320.94      3.26 o
   5   4   1      215.69      231.00      2.91 o
   6   4   1       69.57       90.23      1.97 o
   7   4   1        8.85       11.17      0.94 o
   8   4   1       13.00       15.90      1.03 o
   9   4   1      104.10      108.58      2.74 o
  10   4   1      219.32      217.20      3.58 o
  11   4   1       71.64       72.18      2.33 o
  12   4   1       29.81       22.38      1.57 o
  13   4   1      198.73      185.70      3.46 o
  14   4   1      175.36      183.42      3.54 o
  15   4   1       53.26       60.69      2.29 o
  16   4   1        0.08       -0.37      1.61 o
  17   4   1       69.12       77.03      2.93 o
  18   4   1      202.35      207.28      5.44 o
  19   4   1      173.74      158.08      5.02 o
  20   4   1       26.58       25.27      2.63 o
  21   4   1        3.77        4.14      3.50 o
  22   4   1      177.87      171.65      5.11 o
  23   4   1      108.16      105.09      4.24 o
  24   4   1       42.14       39.23      3.85 o
  25   4   1       11.57       10.20      2.76 o
  26   4   1        0.00       -1.19      2.64 o
  27   4   1        8.76        4.56      3.22 o
  28   4   1       15.65        8.52      3.41 o
  29   4   1       12.89       11.80      3.61 o
  30   4   1        3.46       -2.80      3.47 o
  31   4   1        0.04       -3.53      3.53 o
 -30   5   1       89.58       91.85      5.34 o
 -29   5   1       92.91       95.58      5.39 o
 -28   5   1       38.12       33.63      3.95 o
 -27   5   1        0.01       -1.76      4.33 o
 -26   5   1       81.77       74.94      4.42 o
 -25   5   1      317.02      302.75     10.43 o
 -24   5   1      167.18      174.32      5.75 o
 -23   5   1       74.39       72.73      3.74 o
 -22   5   1        9.18        7.94      2.51 o
 -21   5   1      149.18      149.88      4.57 o
 -20   5   1      303.21      302.47      5.99 o
 -19   5   1      361.32      349.18      6.93 o
 -18   5   1      195.02      184.64      4.99 o
 -17   5   1        2.36        2.79      1.98 o
 -16   5   1      153.42      166.54      5.10 o
 -15   5   1      474.96      479.64      6.64 o
 -14   5   1      640.06      632.59      7.80 o
 -13   5   1     1459.61     1497.81     22.30 o
 -12   5   1      173.77      203.22      5.46 o
 -11   5   1      177.12      175.26      3.53 o
 -10   5   1      647.18      623.12      7.14 o
  -9   5   1     1124.27     1120.83     11.98 o
  -8   5   1      809.12      825.51      7.85 o
  -7   5   1       94.47       99.02      2.42 o
  -6   5   1      289.04      301.49      4.46 o
  -5   5   1     1584.11     1639.61     17.03 o
  -4   5   1     1917.85     1984.80     13.93 o
  -3   5   1      768.49      760.50      6.84 o
  -2   5   1        3.36        3.55      1.42 o
  -1   5   1      662.82      702.51      6.07 o
   0   5   1     1733.73     1748.77     11.65 o
   1   5   1     1796.16     1735.13     11.67 o
   2   5   1      915.98      895.57      8.00 o
   3   5   1      128.55      135.28      3.81 o
   4   5   1      136.61      133.53      3.73 o
   5   5   1      997.87     1029.41      8.30 o
   6   5   1     1681.28     1715.99     12.49 o
   7   5   1     1304.20     1288.73      9.92 o
   8   5   1      279.81      259.61      4.15 o
   9   5   1      123.12      131.49      3.25 o
  10   5   1      403.21      365.53      5.43 o
  11   5   1      766.72      773.24      8.24 o
  12   5   1      639.31      634.04      7.34 o
  13   5   1      178.93      176.73      4.23 o
  14   5   1       12.75        9.06      2.37 o
  15   5   1      335.73      344.77      5.90 o
  16   5   1      642.55      641.99      8.45 o
  17   5   1      416.19      395.80      6.56 o
  18   5   1       29.94       26.23      2.80 o
  19   5   1       77.19       74.62      3.88 o
  20   5   1      239.15      246.49      6.42 o
  21   5   1      637.90      608.28     10.13 o
  22   5   1      102.35      111.84      4.48 o
  23   5   1       32.06       33.62      3.62 o
  24   5   1        9.95       11.96      3.08 o
  25   5   1      146.53      151.95      5.84 o
  26   5   1      255.45      264.02      8.57 o
  27   5   1      181.03      172.89      6.52 o
  28   5   1       46.15       55.90      5.30 o
  29   5   1        0.37       -0.53      4.35 o
 -28   6   1        1.89       -1.18      3.36 o
 -27   6   1       10.42        4.17      3.46 o
 -26   6   1       22.92       23.28      3.80 o
 -25   6   1       28.95       31.47      3.63 o
 -24   6   1      100.51       91.43      4.80 o
 -23   6   1        0.12       -1.05      2.71 o
 -22   6   1       19.56       16.19      3.19 o
 -21   6   1       17.60       22.17      3.96 o
 -20   6   1        0.98        2.20      3.06 o
 -19   6   1        9.69        5.04      2.82 o
 -18   6   1       35.64       31.70      3.33 o
 -17   6   1       52.22       60.15      4.51 o
 -16   6   1       61.60       62.06      4.28 o
 -15   6   1       50.76       49.12      2.97 o
 -14   6   1        3.94        0.57      2.06 o
 -13   6   1      123.46      120.15      4.15 o
 -12   6   1      154.33      154.25      6.61 o
 -11   6   1      156.26      163.35      4.55 o
 -10   6   1       64.96       67.69      4.43 o
  -9   6   1        3.99        3.50      2.08 o
  -8   6   1       17.95       16.77      2.32 o
  -7   6   1       91.39       92.41      3.08 o
  -6   6   1      154.76      146.73      5.92 o
  -5   6   1      155.55      147.00      5.11 o
  -4   6   1      101.54      115.04      4.06 o
  -3   6   1        0.27        4.43      1.61 o
  -2   6   1     1623.97     1778.37     15.14 o
  -1   6   1      784.95      901.31     11.06 o
   0   6   1      140.59      174.37      3.88 o
   1   6   1      128.14      135.54      3.90 o
   2   6   1        3.42        0.77      1.40 o
   3   6   1       57.74       57.14      2.34 o
   4   6   1      146.39      126.75      3.39 o
   5   6   1      116.15      120.97      2.98 o
   6   6   1       27.85       34.03      2.08 o
   7   6   1        4.07        3.61      1.60 o
   8   6   1       81.33       87.16      3.19 o
   9   6   1      187.12      203.17      4.56 o
  10   6   1      142.16      131.61      3.87 o
  11   6   1       28.18       24.43      2.42 o
  12   6   1       21.77       24.36      2.33 o
  13   6   1      134.70      135.72      4.06 o
  14   6   1      159.81      162.62      5.36 o
  15   6   1       52.46       57.43      3.05 o
  16   6   1        1.81       -0.20      2.08 o
  17   6   1       70.03       67.31      4.42 o
  18   6   1      123.02      110.57      5.75 o
  19   6   1      101.67       96.47      5.31 o
  20   6   1       71.50       66.63      4.41 o
  21   6   1      449.54      431.43      9.54 o
  22   6   1        4.07        6.92      3.24 o
  23   6   1       27.02       23.06      5.53 o
  24   6   1       36.87       35.03      4.02 o
  25   6   1        7.81        7.90      3.28 o
  26   6   1        1.44        3.82      3.35 o
  27   6   1       12.14       11.44      4.35 o
 -25   7   1       53.46       50.70      4.83 o
 -24   7   1      100.22       95.26      5.47 o
 -23   7   1       19.82       20.85      4.06 o
 -22   7   1       12.23       12.16      5.51 o
 -21   7   1      138.38      141.49      7.02 o
 -20   7   1      218.15      214.19      8.04 o
 -19   7   1      139.45      148.57      6.67 o
 -18   7   1       19.20       20.69      3.96 o
 -17   7   1       21.36       16.66      6.73 o
 -16   7   1      144.37      137.61      6.74 o
 -15   7   1      262.51      256.65      6.85 o
 -14   7   1      254.59      268.59      6.14 o
 -13   7   1        3.94        3.14      2.48 o
 -12   7   1        4.74        2.16      2.36 o
 -11   7   1       30.75       23.39      2.59 o
 -10   7   1      146.67      143.84      4.72 o
  -9   7   1      229.51      223.37      9.58 o
  -8   7   1      160.07      162.38      4.61 o
  -7   7   1       23.23       27.31      2.71 o
  -6   7   1       27.12       26.31      2.61 o
  -5   7   1      159.06      153.70      4.11 o
  -4   7   1      205.24      204.75      4.31 o
  -3   7   1      224.34      230.82      4.54 o
  -2   7   1      154.18      164.56      3.93 o
  -1   7   1        3.14        5.43      1.79 o
   0   7   1      376.30      378.53      5.67 o
   1   7   1      525.90      533.48      7.90 o
   2   7   1      196.19      201.16      4.30 o
   3   7   1        7.89        6.83      2.00 o
   4   7   1       56.69       51.64      2.79 o
   5   7   1      214.43      202.04      6.61 o
   6   7   1      271.25      250.51      5.10 o
   7   7   1      154.21      153.16      4.36 o
   8   7   1       15.67       12.45      2.47 o
   9   7   1       65.87       69.85      3.52 o
  10   7   1      221.82      203.94      6.19 o
  11   7   1      116.30      112.09      4.40 o
  12   7   1      112.28      114.63      4.42 o
  13   7   1       23.09       27.31      3.00 o
  14   7   1       15.97       11.70      2.75 o
  15   7   1      128.54      115.51      9.76 o
  16   7   1      199.17      190.72      6.72 o
  17   7   1      135.12      132.18      7.96 o
  18   7   1       27.20       27.36      4.26 o
  19   7   1        1.95       -1.12      3.66 o
  20   7   1       61.23       59.85      7.35 o
  21   7   1       92.46      101.89      6.62 o
  22   7   1      182.29      176.85      8.09 o
  23   7   1       31.55       36.78      6.43 o
  24   7   1        5.41        0.39      7.35 o
  25   7   1       31.30       20.25      5.55 o
 -22   8   1       19.60        8.66      4.53 o
 -21   8   1       18.37       11.76      5.51 o
 -20   8   1        4.04        2.57      5.51 o
 -19   8   1        2.20       -0.31      3.62 o
 -18   8   1       24.25       17.03      4.17 o
 -17   8   1       60.44       57.75      5.09 o
 -16   8   1       71.31       60.93      5.09 o
 -15   8   1       12.04       10.89      3.96 o
 -14   8   1       16.45       13.81      3.96 o
 -13   8   1       71.68       73.15      4.38 o
 -12   8   1       66.78       58.13      4.14 o
 -11   8   1       64.18       64.66      4.22 o
 -10   8   1       15.90       10.65      2.99 o
  -9   8   1        1.26       -0.75      2.65 o
  -8   8   1       25.25       27.77      3.71 o
  -7   8   1       57.00       52.26      3.71 o
  -6   8   1       48.34       49.14      3.80 o
  -5   8   1       19.03       18.51      2.60 o
  -4   8   1        7.23        7.81      2.40 o
  -3   8   1        0.19        0.11      2.18 o
  -2   8   1      168.07      152.00      4.85 o
  -1   8   1        6.60        8.28      2.26 o
   0   8   1       59.12       66.15      6.49 o
   1   8   1        3.38        4.14      2.36 o
   2   8   1       32.67       28.24      2.82 o
   3   8   1       97.52       85.99      3.70 o
   4   8   1      104.33       99.25      3.86 o
   5   8   1       47.37       51.96      3.62 o
   6   8   1        0.47       -2.13      2.13 o
   7   8   1       86.80       84.36      3.70 o
   8   8   1      182.54      175.96      6.98 o
   9   8   1      133.26      136.92      5.21 o
  10   8   1       10.33       10.87      3.29 o
  11   8   1       12.52        7.08      3.05 o
  12   8   1       42.06       34.12      4.00 o
  13   8   1       63.87       59.04      4.32 o
  14   8   1       60.35       58.95      4.21 o
  15   8   1       18.53       10.07      3.40 o
  16   8   1        0.12        0.52      3.14 o
  17   8   1       10.99        4.97      3.82 o
  18   8   1       16.51       12.40      4.26 o
  19   8   1       16.05        8.69      4.90 o
  20   8   1       11.52       10.18      4.53 o
  21   8   1        2.78        2.74      4.10 o
 -17   9   1        1.84       -0.14      3.82 o
 -16   9   1       27.46       17.88      4.53 o
 -15   9   1       68.35       74.30      7.35 o
 -14   9   1       79.97       74.93     11.02 o
 -13   9   1        4.62        3.13      3.41 o
 -12   9   1       24.10       22.82      3.86 o
 -11   9   1       71.56       67.54      4.72 o
 -10   9   1      135.14      141.01      8.76 o
  -9   9   1       89.63       93.41      5.02 o
  -8   9   1       28.76       30.09      3.96 o
  -7   9   1        0.03       -0.94      3.33 o
  -6   9   1       28.34       25.31      3.58 o
  -5   9   1       62.24       59.87      3.97 o
  -4   9   1       69.57       69.82      3.86 o
  -3   9   1       51.84       50.89      4.09 o
  -2   9   1       20.29       23.50      3.22 o
  -1   9   1        0.35       -1.28      3.09 o
   0   9   1       28.77       31.26      3.35 o
   1   9   1       90.29       89.50      4.37 o
   2   9   1       88.98       88.49      4.56 o
   3   9   1       23.64       22.21      2.86 o
   4   9   1        0.91       -2.59      2.59 o
   5   9   1       39.38       40.20      3.72 o
   6   9   1       81.23       75.60      4.60 o
   7   9   1       49.99       54.76      8.14 o
   8   9   1        6.69        4.05      3.40 o
   9   9   1        0.06       -3.14      3.14 o
  10   9   1       89.76       95.40      5.37 o
  11   9   1      113.96      118.32      7.25 o
  12   9   1       46.62       50.78      5.21 o
  13   9   1        0.24       -0.02      3.37 o
  14   9   1       27.66       26.06      4.21 o
  15   9   1       64.56       53.80      4.85 o
  16   9   1       49.92       56.78      4.87 o
 -10  10   1        0.86        1.14      4.41 o
  -9  10   1        1.24       -3.50      3.50 o
  -8  10   1        7.46        3.34      3.82 o
  -7  10   1       12.45       13.22      4.05 o
  -6  10   1       11.69        9.25      3.76 o
  -5  10   1        3.01        3.37      5.41 o
  -4  10   1        5.13        8.26      3.69 o
  -3  10   1       33.12       32.06      3.92 o
  -2  10   1        0.68        7.56      3.28 o
  -1  10   1      165.68      151.21      6.45 o
   0  10   1        1.11        3.26      3.23 o
   1  10   1        2.47        4.01      3.26 o
   2  10   1       17.13       12.91      3.53 o
   3  10   1       35.60       31.59      5.48 o
   4  10   1       27.56       26.45      3.69 o
   5  10   1        6.08        4.50      3.35 o
   6  10   1        0.22       -3.40      3.40 o
   7  10   1        4.46        0.36      3.60 o
   8  10   1        7.32        5.26      3.73 o
   9  10   1        7.28       11.67      3.96 o
 -34   0   2       88.65       94.07      6.55 o
 -33   0   2       70.66       59.41      5.57 o
 -32   0   2       33.36       28.97      4.86 o
 -31   0   2        0.69       -1.18      3.58 o
 -30   0   2      131.53      134.41      6.66 o
 -29   0   2      422.08      440.17     10.45 o
 -28   0   2      461.25      443.71     10.27 o
 -27   0   2      153.66      157.96     12.55 o
 -26   0   2       11.94        2.98      3.38 o
 -25   0   2      131.40      196.37      9.19 o
 -24   0   2      710.14      687.95     13.96 o
 -23   0   2      977.87      924.29     13.66 o
 -22   0   2      506.27      471.98      9.57 o
 -21   0   2       27.40       26.15      3.79 o
 -20   0   2      182.00      182.91      8.61 o
 -19   0   2      927.45      864.07     12.06 o
 -18   0   2     1824.83     1731.74     24.55 o
 -17   0   2     1538.51     1529.41     18.20 o
 -16   0   2       46.22       61.70      5.52 o
 -15   0   2     1707.51     1759.60     20.00 o
 -14   0   2     1141.69     1092.16     19.96 o
 -13   0   2     2054.64     1804.48     17.67 o
 -12   0   2      762.51      606.35      7.24 o
 -11   0   2       82.79       87.28      2.35 o
 -10   0   2      162.04      115.22      2.74 o
  -9   0   2     2503.36     2402.70     21.97 o
  -8   0   2     7849.22     8571.77     90.61 o
  -7   0   2     7624.63     8401.70     91.89 o
  -6   0   2      268.99      254.49      5.63 o
  -5   0   2    10535.59    11758.21    146.32 o
  -4   0   2    37157.88    45077.72    790.71 o
  -3   0   2    19284.63    20416.76    356.86 o
  -2   0   2    45445.85    59540.20   1038.22 o
  -1   0   2     2920.86     3247.30     58.62 o
   0   0   2     5290.08     5583.23     98.05 o
   1   0   2    15513.14    18035.75    188.42 o
   2   0   2    11405.16    13121.59    119.15 o
   3   0   2     3499.89     3883.01     32.02 o
   4   0   2      156.62      145.60      2.48 o
   5   0   2      781.42      827.00      7.99 o
   6   0   2     3782.07     3927.46     32.63 o
   7   0   2     5489.86     5966.53     54.94 o
   8   0   2     4038.94     4392.70     41.56 o
   9   0   2      131.83      125.17      2.54 o
  10   0   2      389.20      381.03      5.49 o
  11   0   2     1812.18     1743.26     25.58 o
  12   0   2     2952.38     2830.75     27.54 o
  13   0   2     2474.79     2429.55     24.26 o
  14   0   2      634.44      636.87      8.67 o
  15   0   2      142.44      144.47      3.57 o
  16   0   2     1895.12     1848.59     17.24 o
  17   0   2     2804.67     2736.68     29.68 o
  18   0   2     1094.92     1111.82     13.88 o
  19   0   2     1019.40     1029.56     20.24 o
  20   0   2     2649.43     2709.61     67.64 o
  21   0   2     1147.76     1221.22     32.51 o
  22   0   2     1869.29     1907.81     30.09 o
  23   0   2      697.83      716.46     23.90 o
  24   0   2       32.64       36.10      3.73 o
  25   0   2       42.37       42.36      4.00 o
  26   0   2      159.23      158.92      6.55 o
  27   0   2      269.93      267.69      8.16 o
  28   0   2      278.59      284.14      9.37 o
  29   0   2       84.76       87.37      5.63 o
  30   0   2       21.36       25.77      7.37 o
  31   0   2        4.82       12.72      5.83 o
  32   0   2      288.64      313.73     12.97 o
  33   0   2      135.31      149.77     13.78 o
 -34   1   2        2.04       -2.47      2.94 o
 -33   1   2        5.73        0.82      2.95 o
 -32   1   2        6.89        2.88      2.79 o
 -31   1   2        5.97        2.27      2.67 o
 -30   1   2        2.95        1.42      2.61 o
 -29   1   2        1.74        0.70      2.35 o
 -28   1   2        6.85        4.82      2.61 o
 -27   1   2       35.74       35.53      2.94 o
 -26   1   2       49.67       34.55      2.94 o
 -25   1   2        0.35       -0.88      1.83 o
 -24   1   2       53.84       60.06      3.00 o
 -23   1   2      174.10      165.67      4.38 o
 -22   1   2      174.96      160.94      4.42 o
 -21   1   2      125.06      119.40      3.29 o
 -20   1   2       90.46       94.89      2.89 o
 -19   1   2       23.86       32.44      2.00 o
 -18   1   2       25.26       25.25      1.72 o
 -17   1   2      164.79      162.63      3.56 o
 -16   1   2       36.34       35.09      1.62 o
 -15   1   2      603.89      661.78      9.18 o
 -14   1   2     8720.15     9343.56     68.98 o
 -13   1   2       23.75       21.36      1.32 o
 -12   1   2       59.57       51.14      1.68 o
 -11   1   2       12.11       14.96      0.86 o
 -10   1   2        0.05        2.26      1.32 o
  -9   1   2       12.18       12.06      0.97 o
  -8   1   2      167.98      137.38      2.87 o
  -7   1   2      285.19      274.19      3.98 o
  -6   1   2      148.68      150.75      3.09 o
  -5   1   2      201.03      198.35      3.89 o
  -4   1   2     1896.54     1902.22     20.81 o
  -3   1   2     5434.72     5869.60     52.13 o
  -2   1   2     5591.96     6291.79     64.17 o
  -1   1   2      179.59      219.52      3.69 o
   0   1   2     2901.81     3086.60     28.33 o
   1   1   2     6644.11     7618.22     60.78 o
   2   1   2     4407.54     4880.79     33.80 o
   3   1   2      965.21     1045.47      8.17 o
   4   1   2        5.20        5.73      1.07 o
   5   1   2       77.96       80.04      1.32 o
   6   1   2       39.12       38.85      0.94 o
   7   1   2       13.14        9.66      0.61 o
   8   1   2     1319.70     1546.17      9.66 o
   9   1   2      167.52      171.88      1.98 o
  10   1   2      286.09      293.17      2.90 o
  11   1   2      446.69      476.11      3.74 o
  12   1   2      442.54      489.27      3.95 o
  13   1   2      259.46      279.61      2.75 o
  14   1   2       24.07       23.16      1.14 o
  15   1   2       93.09      105.01      2.07 o
  16   1   2      279.49      312.06      3.92 o
  17   1   2       92.17      113.58      2.85 o
  18   1   2       13.83       10.11      1.52 o
  19   1   2        1.68       -1.40      1.40 o
  20   1   2      406.68      397.12      5.59 o
  21   1   2       71.25       77.64      3.08 o
  22   1   2      159.78      153.51      4.18 o
  23   1   2       39.91       40.33      2.65 o
  24   1   2        2.98        0.66      2.00 o
  25   1   2        0.10       -1.84      2.06 o
  26   1   2        0.01       -2.30      2.30 o
  27   1   2        0.60        1.07      2.49 o
  28   1   2        1.63        1.05      2.72 o
  29   1   2        0.86        2.70      2.86 o
  30   1   2       12.81       16.73      3.38 o
  31   1   2       82.43      104.90      5.12 o
  32   1   2       25.58       30.56      4.35 o
  33   1   2       16.67       11.68      4.17 o
 -34   2   2       84.14       66.58      5.74 o
 -33   2   2       69.16       56.55      3.97 o
 -32   2   2       20.56       12.78      3.05 o
 -31   2   2        3.30       -1.60      2.67 o
 -30   2   2       80.81       80.23      4.93 o
 -29   2   2      217.61      211.59      5.36 o
 -28   2   2      282.92      272.15      5.90 o
 -27   2   2      150.08      132.14      4.29 o
 -26   2   2        2.86        3.45      2.20 o
 -25   2   2      200.63      218.20      4.89 o
 -24   2   2      518.26      512.33      7.92 o
 -23   2   2      769.69      730.74      8.76 o
 -22   2   2      462.25      454.14      6.90 o
 -21   2   2       14.54       19.88      2.10 o
 -20   2   2      406.25      403.28      6.17 o
 -19   2   2     1648.34     1663.08     16.30 o
 -18   2   2     2125.91     2086.69     18.72 o
 -17   2   2      941.61      905.65      9.70 o
 -16   2   2        4.60        3.76      1.45 o
 -15   2   2      790.10      719.53      7.68 o
 -14   2   2     2539.82     2355.96     23.50 o
 -13   2   2     3356.50     3238.97     27.19 o
 -12   2   2     1320.08     1305.93     12.47 o
 -11   2   2        0.03        0.29      1.07 o
 -10   2   2     1017.50     1019.51     10.05 o
  -9   2   2     2417.05     2434.78     23.03 o
  -8   2   2     1994.41     1888.18     31.86 o
  -7   2   2      555.05      471.08      5.40 o
  -6   2   2        1.32        4.85      1.46 o
  -5   2   2      363.83      299.61      5.13 o
  -4   2   2      623.00      522.98      7.28 o
  -3   2   2      215.85      234.23      5.89 o
  -2   2   2       17.93       22.22      1.77 o
  -1   2   2       16.95       24.42      2.44 o
   0   2   2        3.30        7.21      1.15 o
   1   2   2        7.08        9.64      0.82 o
   2   2   2       18.89        7.55      0.63 o
   3   2   2       12.46        5.27      0.51 o
   4   2   2       62.30       57.40      1.10 o
   5   2   2      605.78      511.14      3.94 o
   6   2   2     1427.13     1341.79      8.90 o
   7   2   2     1961.03     2010.52     12.16 o
   8   2   2     1507.51     1514.50     10.82 o
   9   2   2      444.48      405.33      4.09 o
  10   2   2       66.08       68.76      1.65 o
  11   2   2     1666.38     1546.28     10.72 o
  12   2   2     3454.80     3267.07     20.70 o
  13   2   2     2868.23     2859.08     19.56 o
  14   2   2      907.91      970.40      8.13 o
  15   2   2        0.48        0.35      1.08 o
  16   2   2      722.64      746.04      7.07 o
  17   2   2     1805.53     1817.46     14.95 o
  18   2   2     1750.07     1714.64     14.53 o
  19   2   2      585.16      563.75      7.02 o
  20   2   2       87.68       82.84      3.42 o
  21   2   2      280.51      282.07      5.43 o
  22   2   2      716.12      733.96      9.11 o
  23   2   2      620.99      614.92      9.05 o
  24   2   2      238.23      232.87      5.81 o
  25   2   2        5.19        2.68      2.45 o
  26   2   2       98.12       97.31      5.27 o
  27   2   2      255.43      252.28      7.66 o
  28   2   2      210.27      206.31      7.27 o
  29   2   2       45.35       40.16      4.08 o
  30   2   2       10.70       14.38      3.37 o
  31   2   2       68.53       66.72      5.23 o
  32   2   2      113.15      103.21      6.64 o
 -33   3   2        0.07       -1.13      3.37 o
 -32   3   2        1.55        0.14      3.17 o
 -31   3   2        6.65        3.94      3.08 o
 -30   3   2        9.97       12.96      3.38 o
 -29   3   2        5.50       11.38      3.01 o
 -28   3   2        0.58        0.41      2.12 o
 -27   3   2       15.95       12.01      2.51 o
 -26   3   2       11.08       13.77      2.41 o
 -25   3   2       23.14       29.41      2.64 o
 -24   3   2       19.60       21.73      2.25 o
 -23   3   2        5.02        1.74      1.93 o
 -22   3   2        9.42        8.15      1.98 o
 -21   3   2       61.14       54.01      2.54 o
 -20   3   2       56.59       55.31      2.48 o
 -19   3   2       10.18       12.80      3.19 o
 -18   3   2        1.04        1.94      1.60 o
 -17   3   2       37.12       44.78      2.13 o
 -16   3   2      263.39      278.81      3.84 o
 -15   3   2     1121.49     1064.16     11.32 o
 -14   3   2     2610.65     2512.57     25.25 o
 -13   3   2      137.14      129.69      3.60 o
 -12   3   2       32.61       30.64      1.64 o
 -11   3   2      341.73      350.24      4.48 o
 -10   3   2      319.49      340.55      4.33 o
  -9   3   2       37.31       39.03      1.60 o
  -8   3   2       91.07       99.18      2.28 o
  -7   3   2      314.04      334.54      4.38 o
  -6   3   2      194.28      189.77      3.30 o
  -5   3   2       98.83       79.02      2.44 o
  -4   3   2      188.22      203.67      3.58 o
  -3   3   2      176.03      216.18      2.80 o
  -2   3   2      180.66      221.17      3.14 o
  -1   3   2        5.48        8.50      0.94 o
   0   3   2      355.46      407.07      3.80 o
   1   3   2      547.64      551.78      5.03 o
   2   3   2      136.57      128.97      1.94 o
   3   3   2       15.47       18.35      0.83 o
   4   3   2      169.04      167.57      2.05 o
   5   3   2      156.97      151.73      1.83 o
   6   3   2       10.70       12.41      0.64 o
   7   3   2       98.85      102.70      1.50 o
   8   3   2      431.78      487.25      4.50 o
   9   3   2       15.85       14.56      1.19 o
  10   3   2      192.04      188.71      2.80 o
  11   3   2       54.04       50.70      1.59 o
  12   3   2       24.84       27.05      1.82 o
  13   3   2      201.46      200.94      4.23 o
  14   3   2      236.20      243.85      5.03 o
  15   3   2       75.56       81.44      2.56 o
  16   3   2        2.94        2.01      1.43 o
  17   3   2        1.65       -0.76      1.53 o
  18   3   2        1.01       -1.59      1.59 o
  19   3   2      109.94      107.77      3.41 o
  20   3   2       24.83       22.62      2.47 o
  21   3   2      121.09      121.80      4.00 o
  22   3   2       58.40       60.76      3.13 o
  23   3   2        0.35       -1.33      2.07 o
  24   3   2       25.30       21.05      2.66 o
  25   3   2       18.38       15.59      2.78 o
  26   3   2        0.99       -2.50      2.50 o
  27   3   2        2.59        1.19      2.71 o
  28   3   2        7.65        4.07      2.94 o
  29   3   2        4.75        2.78      3.55 o
  30   3   2        9.97       14.86      3.92 o
  31   3   2       66.51       84.49      9.09 o
 -32   4   2       19.48       16.78      6.45 o
 -31   4   2       12.34        9.98      3.77 o
 -30   4   2       89.87       94.89      5.30 o
 -29   4   2      140.65      147.61      5.88 o
 -28   4   2      108.59      119.20      4.93 o
 -27   4   2       35.31       41.74      3.77 o
 -26   4   2        3.68        0.92      2.65 o
 -25   4   2      270.42      252.86      5.95 o
 -24   4   2      218.68      215.42      5.41 o
 -23   4   2      202.14      185.87      4.96 o
 -22   4   2       80.60       76.76      3.45 o
 -21   4   2        2.39        1.64      2.06 o
 -20   4   2      198.03      200.80      7.03 o
 -19   4   2      481.19      484.61      7.02 o
 -18   4   2      417.90      428.86      5.79 o
 -17   4   2      147.06      139.27      3.25 o
 -16   4   2        9.77        8.89      2.29 o
 -15   4   2       49.11       57.31      2.69 o
 -14   4   2     1370.82     1362.96     18.34 o
 -13   4   2     1779.03     1718.66     13.62 o
 -12   4   2      988.67     1003.13      9.78 o
 -11   4   2        5.23        9.67      1.41 o
 -10   4   2      909.80      879.43      9.48 o
  -9   4   2     2440.13     2465.58     21.51 o
  -8   4   2     2402.87     2431.73     21.07 o
  -7   4   2      978.47      989.16     10.09 o
  -6   4   2       16.84       16.44      1.38 o
  -5   4   2      352.38      350.75      6.16 o
  -4   4   2      867.53      893.90     16.60 o
  -3   4   2    21188.39    23473.64    144.45 o
  -2   4   2        8.25        9.11      7.05 o
  -1   4   2       24.86       14.37      2.25 o
   0   4   2      597.85      603.27      5.21 o
   1   4   2     2560.83     2744.93     16.38 o
   2   4   2     4407.47     4525.57     28.75 o
   3   4   2     3026.11     3008.33     19.76 o
   4   4   2      320.45      322.42      4.54 o
   5   4   2      555.21      521.55      4.88 o
   6   4   2     2324.47     2304.80     15.79 o
   7   4   2     2641.38     2634.54     28.12 o
   8   4   2     1430.77     1469.19     12.30 o
   9   4   2      296.30      296.14      4.34 o
  10   4   2      162.08      170.73      3.48 o
  11   4   2     1243.80     1203.46     11.14 o
  12   4   2     1499.53     1443.85     12.96 o
  13   4   2      611.03      588.59      6.95 o
  14   4   2       19.81       19.62      2.19 o
  15   4   2      144.54      140.32      3.69 o
  16   4   2      429.40      452.27      6.40 o
  17   4   2      485.55      487.93      6.76 o
  18   4   2      354.68      349.61      7.55 o
  19   4   2      789.44      757.79     11.11 o
  20   4   2     1670.41     1622.42     17.08 o
  21   4   2      198.12      201.03      5.53 o
  22   4   2      206.92      205.41      5.42 o
  23   4   2      205.52      216.86      5.72 o
  24   4   2       59.52       62.58      5.46 o
  25   4   2       17.76       15.06      3.08 o
  26   4   2      196.16      201.02      9.28 o
  27   4   2      271.11      273.37     17.27 o
  28   4   2      147.34      149.78     10.16 o
  29   4   2       34.28       25.09      4.68 o
  30   4   2        1.79        3.45      4.52 o
 -30   5   2        7.72        4.39      3.47 o
 -29   5   2        2.70        0.26      3.64 o
 -28   5   2        0.17       -2.88      2.88 o
 -27   5   2       11.59       15.02      4.15 o
 -26   5   2       13.21        8.78      4.07 o
 -25   5   2        4.31        3.73      4.33 o
 -24   5   2       26.55       28.50      3.30 o
 -23   5   2       36.14       32.11      3.25 o
 -22   5   2        3.43        1.70      2.25 o
 -21   5   2       10.14        3.71      2.50 o
 -20   5   2       29.37       23.85      2.50 o
 -19   5   2       19.44       17.20      2.87 o
 -18   5   2        1.87        2.47      1.80 o
 -17   5   2        4.59        5.58      1.80 o
 -16   5   2       37.93       42.69      3.80 o
 -15   5   2      220.87      237.56      7.63 o
 -14   5   2      587.03      574.43     11.06 o
 -13   5   2       73.79       76.70      3.64 o
 -12   5   2        8.31       13.79      2.33 o
 -11   5   2       15.58       20.79      3.73 o
 -10   5   2       80.94       95.76      3.17 o
  -9   5   2      144.15      160.14      3.89 o
  -8   5   2      117.53      110.48      3.78 o
  -7   5   2        3.12        2.12      1.45 o
  -6   5   2      218.20      211.78      3.65 o
  -5   5   2      859.48      881.77      8.80 o
  -4   5   2      499.09      541.45      5.35 o
  -3   5   2       17.69       16.53      1.02 o
  -2   5   2      646.32      677.02      6.57 o
  -1   5   2      544.14      600.91      5.50 o
   0   5   2      266.50      285.73      3.55 o
   1   5   2      154.34      148.35      2.63 o
   2   5   2       19.09       18.96      1.29 o
   3   5   2       55.17       44.08      1.62 o
   4   5   2      246.14      224.34      3.27 o
   5   5   2      255.06      274.27      4.15 o
   6   5   2      148.66      170.57      2.93 o
   7   5   2       75.02       69.81      2.26 o
   8   5   2      107.66      114.25      3.06 o
   9   5   2        0.52       -0.20      1.38 o
  10   5   2       87.64       86.78      2.84 o
  11   5   2       93.15       91.25      3.36 o
  12   5   2       22.17       19.58      1.81 o
  13   5   2        1.05        0.09      1.57 o
  14   5   2        0.50       -0.51      1.64 o
  15   5   2        1.24       -0.39      1.68 o
  16   5   2        5.43        1.21      1.79 o
  17   5   2       21.04       16.59      2.37 o
  18   5   2       65.47       62.88      4.41 o
  19   5   2       29.07       30.21      3.16 o
  20   5   2       44.63       43.66      3.59 o
  21   5   2      104.35       98.44      4.57 o
  22   5   2      153.09      142.71      4.93 o
  23   5   2       48.85       43.88      4.59 o
  24   5   2       10.51        5.00      3.60 o
  25   5   2        1.78        0.09      3.64 o
  26   5   2        0.03       -2.04      5.58 o
  27   5   2        1.11        0.82      4.05 o
  28   5   2        3.37        1.03      4.30 o
  29   5   2        5.41       -1.33      4.29 o
 -28   6   2       51.75       47.38      4.90 o
 -27   6   2        7.54        5.34      3.56 o
 -26   6   2        0.17       -3.11      3.11 o
 -25   6   2       90.28       76.53      4.97 o
 -24   6   2      257.11      250.20      7.33 o
 -23   6   2      199.90      192.07      6.55 o
 -22   6   2       42.50       39.30      3.75 o
 -21   6   2       18.36       16.22      3.31 o
 -20   6   2      183.64      180.32      6.30 o
 -19   6   2      309.27      301.18      7.09 o
 -18   6   2      279.05      275.62      7.94 o
 -17   6   2      152.11      160.15      4.91 o
 -16   6   2        1.10        0.47      2.07 o
 -15   6   2      171.27      180.40      6.99 o
 -14   6   2      422.35      416.93     14.70 o
 -13   6   2      296.38      296.65      8.85 o
 -12   6   2      161.95      154.84      6.03 o
 -11   6   2        8.42        6.90      2.93 o
 -10   6   2       98.07       85.03      5.94 o
  -9   6   2      355.62      327.32      7.98 o
  -8   6   2      423.97      425.81      5.68 o
  -7   6   2      162.41      176.28      3.68 o
  -6   6   2        1.56        1.39      1.58 o
  -5   6   2      156.20      165.59      4.69 o
  -4   6   2      282.33      278.33      6.80 o
  -3   6   2     1045.41     1037.75      9.94 o
  -2   6   2      101.19      101.02      3.65 o
  -1   6   2        0.09       -1.12      1.49 o
   0   6   2      230.91      225.53      4.04 o
   1   6   2      661.55      658.93      7.36 o
   2   6   2      625.44      628.03      6.95 o
   3   6   2      267.28      266.22      4.11 o
   4   6   2       34.88       33.75      2.10 o
   5   6   2       28.42       31.44      2.18 o
   6   6   2      292.23      274.32      4.66 o
   7   6   2      550.61      517.07      6.62 o
   8   6   2      426.45      420.17      5.96 o
   9   6   2       88.68       97.60      3.42 o
  10   6   2       13.55        9.58      1.81 o
  11   6   2      159.99      152.33      3.90 o
  12   6   2      302.32      283.98      5.10 o
  13   6   2      290.38      280.52      5.13 o
  14   6   2       99.72       86.70      3.20 o
  15   6   2        4.75        0.73      2.44 o
  16   6   2      180.54      168.86      6.57 o
  17   6   2      308.40      305.16      6.25 o
  18   6   2      206.32      195.97      5.32 o
  19   6   2       87.46       90.69      4.92 o
  20   6   2       77.36       87.47      6.00 o
  21   6   2       96.92       94.06      6.18 o
  22   6   2      201.71      191.23      8.68 o
  23   6   2      169.40      179.75     17.45 o
  24   6   2       32.65       32.02      4.68 o
  25   6   2        6.72        1.37      4.44 o
  26   6   2       61.33       51.68      5.27 o
 -25   7   2       22.71       24.51      4.14 o
 -24   7   2        6.66        3.95      3.63 o
 -23   7   2        3.80        2.55      3.58 o
 -22   7   2       35.47       35.21      4.14 o
 -21   7   2       50.60       47.16      4.90 o
 -20   7   2       33.26       30.78      5.20 o
 -19   7   2        5.52        9.18      3.29 o
 -18   7   2       13.22       16.68      3.29 o
 -17   7   2       98.74       99.39      5.82 o
 -16   7   2      110.76      111.13      5.28 o
 -15   7   2        0.24        1.67      2.64 o
 -14   7   2      358.17      358.24      7.64 o
 -13   7   2      189.05      192.88      5.20 o
 -12   7   2      165.19      158.31      4.95 o
 -11   7   2      105.91       98.80      3.74 o
 -10   7   2       56.76       53.90      3.27 o
  -9   7   2        6.37        6.71      2.19 o
  -8   7   2        9.33        5.45      2.24 o
  -7   7   2       47.94       51.09      2.96 o
  -6   7   2       85.58       79.76      3.25 o
  -5   7   2       78.50       77.92      3.17 o
  -4   7   2       25.60       26.51      2.12 o
  -3   7   2        0.04       -0.41      1.61 o
  -2   7   2       58.98       57.10      3.81 o
  -1   7   2      107.12      111.87      3.40 o
   0   7   2       67.14       70.40      2.76 o
   1   7   2        8.58        3.76      1.79 o
   2   7   2        3.28        2.93      1.89 o
   3   7   2       43.02       37.69      2.57 o
   4   7   2       98.90       98.03      4.48 o
   5   7   2       92.18       85.14      3.26 o
   6   7   2       31.44       34.41      2.51 o
   7   7   2        1.90       -0.66      1.92 o
   8   7   2       86.55       93.67      3.95 o
   9   7   2      304.83      293.59      6.38 o
  10   7   2       63.46       55.94      4.07 o
  11   7   2        2.41       -2.33      2.33 o
  12   7   2       10.59        9.78      2.64 o
  13   7   2       48.24       43.87      3.47 o
  14   7   2       74.11       72.72      4.87 o
  15   7   2       70.60       75.77      4.57 o
  16   7   2       31.59       31.82      3.69 o
  17   7   2        0.46       -1.84      3.82 o
  18   7   2       33.41       25.22      4.70 o
  19   7   2       13.06        8.57      5.51 o
  20   7   2       95.16       76.54      7.96 o
  21   7   2        2.44       -1.84      5.51 o
  22   7   2        0.00       -5.51      5.51 o
  23   7   2        1.37        0.61      5.51 o
  24   7   2        8.91        4.90      6.73 o
 -22   8   2        5.76        1.41      5.51 o
 -21   8   2        0.76       -0.42      3.96 o
 -20   8   2       18.83       15.08      6.43 o
 -19   8   2       43.66       38.50      4.64 o
 -18   8   2       44.52       33.96      4.64 o
 -17   8   2       11.03       13.35      3.77 o
 -16   8   2       15.94       14.82      4.08 o
 -15   8   2      144.97      135.64      6.57 o
 -14   8   2      105.08      112.22      6.11 o
 -13   8   2       89.17       93.53      6.74 o
 -12   8   2       29.68       28.16      3.49 o
 -11   8   2        1.27       -1.14      2.67 o
 -10   8   2       87.53       83.33      3.85 o
  -9   8   2      249.26      232.86      5.92 o
  -8   8   2      306.72      295.69      6.98 o
  -7   8   2      198.32      192.04      5.83 o
  -6   8   2       33.98       34.13      3.19 o
  -5   8   2       64.54       64.87      5.39 o
  -4   8   2      541.58      520.81      7.88 o
  -3   8   2       14.87       26.69      2.70 o
  -2   8   2      820.46      816.10     16.82 o
  -1   8   2      109.74      118.39      4.26 o
   0   8   2       19.18       13.75      2.58 o
   1   8   2      247.37      233.51      5.53 o
   2   8   2      451.11      433.67      7.29 o
   3   8   2      322.64      322.72      6.34 o
   4   8   2       43.26       48.40      3.25 o
   5   8   2       55.04       49.73      4.58 o
   6   8   2      280.49      270.94      6.15 o
   7   8   2      306.85      292.68      6.24 o
   8   8   2      133.29      133.51      5.12 o
   9   8   2        0.08        0.17      3.05 o
  10   8   2       78.11       74.66      6.92 o
  11   8   2      202.81      210.24      7.61 o
  12   8   2      187.76      184.47      7.97 o
  13   8   2       46.49       50.28      7.23 o
  14   8   2        3.71        8.02      4.59 o
  15   8   2       60.16       48.02      5.14 o
  16   8   2       92.93       80.09     12.55 o
  17   8   2       74.66       76.51      6.02 o
  18   8   2       24.43       16.53      6.12 o
  19   8   2       53.37       37.96      7.35 o
  20   8   2       35.34       24.49      7.35 o
 -17   9   2        3.72       -0.37      4.08 o
 -16   9   2       10.50        9.01      7.35 o
 -15   9   2       35.78       37.43      5.82 o
 -14   9   2        4.36        5.88      4.08 o
 -13   9   2        0.56        7.60      5.51 o
 -12   9   2        5.54        6.00      4.08 o
 -11   9   2       11.09       11.07      4.75 o
 -10   9   2       10.02       12.20      5.64 o
  -9   9   2        3.18        8.32      3.84 o
  -8   9   2        0.26        3.91      3.11 o
  -7   9   2       10.53       11.08      3.49 o
  -6   9   2       28.81       29.73      3.76 o
  -5   9   2       19.08       20.68      4.30 o
  -4   9   2        6.03        2.39      3.14 o
  -3   9   2        3.20       -1.38      2.61 o
  -2   9   2        3.40        3.36      2.74 o
  -1   9   2       64.15       59.90      4.07 o
   0   9   2       96.17      110.75      4.83 o
   1   9   2       35.43       33.09      4.23 o
   2   9   2        0.06       -1.67      2.59 o
   3   9   2       31.15       27.27      3.28 o
   4   9   2       82.29       82.55      4.36 o
   5   9   2       67.97       68.26      4.24 o
   6   9   2       17.52       17.77      3.35 o
   7   9   2        0.05        2.93      3.29 o
   8   9   2       55.19       52.63      7.35 o
   9   9   2       60.66       52.92      4.57 o
  10   9   2       11.49        9.31      4.88 o
  11   9   2        0.68        1.77      4.10 o
  12   9   2        3.41        1.84      6.12 o
  13   9   2       12.76        9.91      5.51 o
  14   9   2       10.72        3.43      4.26 o
  15   9   2        2.85        5.51      4.90 o
  -9  10   2       25.75       24.02      4.29 o
  -8  10   2       23.52       17.48      4.12 o
  -7  10   2        8.84        7.17      3.86 o
  -6  10   2        0.75        1.05      3.49 o
  -5  10   2        5.48        8.04      3.76 o
  -4  10   2       49.14       54.38      4.85 o
  -3  10   2        3.08        7.33      3.60 o
  -2  10   2       21.36       21.38      3.99 o
  -1  10   2        2.14        2.74      3.18 o
   0  10   2        2.01       -0.33      3.16 o
   1  10   2       10.74       12.53      3.41 o
   2  10   2       19.79       22.30      4.08 o
   3  10   2       18.42       15.48      3.62 o
   4  10   2        3.32        3.71      3.23 o
   5  10   2        2.55        6.32      3.31 o
   6  10   2       12.24       14.66      5.76 o
   7  10   2       15.76       15.65      4.96 o
 -34   1   3       64.19       64.57      4.27 o
 -33   1   3      128.29      137.89      6.13 o
 -32   1   3      115.50      112.99      4.48 o
 -31   1   3       25.47       23.74      3.57 o
 -30   1   3       16.50       18.49      3.05 o
 -29   1   3      168.38      159.06      5.56 o
 -28   1   3      308.25      302.67     12.15 o
 -27   1   3      295.07      305.53      6.91 o
 -26   1   3       27.21       29.47      2.67 o
 -25   1   3       56.29       52.56      2.98 o
 -24   1   3      392.59      390.33      6.49 o
 -23   1   3      784.15      756.74     10.35 o
 -22   1   3      666.21      634.95      9.05 o
 -21   1   3      104.66      101.63      4.53 o
 -20   1   3      163.91      168.44      3.98 o
 -19   1   3      938.27      880.33      9.69 o
 -18   1   3     1262.59     1157.33     10.72 o
 -17   1   3     1185.70     1166.66     10.65 o
 -16   1   3     6346.23     6200.93     44.66 o
 -15   1   3     3987.93     4069.97     28.05 o
 -14   1   3     2012.58     1932.40     14.39 o
 -13   1   3     2654.77     2529.79     19.37 o
 -12   1   3     2638.54     2560.13     21.95 o
 -11   1   3     1168.26     1177.71     10.38 o
 -10   1   3        1.69        2.03      0.94 o
  -9   1   3     1432.22     1434.71     12.95 o
  -8   1   3     4151.17     4324.57     31.57 o
  -7   1   3     3719.24     3738.33     33.58 o
  -6   1   3      867.69      814.30      8.81 o
  -5   1   3       14.76       16.13      1.12 o
  -4   1   3      770.00      723.51      7.99 o
  -3   1   3      432.81      391.61      4.50 o
  -2   1   3      212.17      199.05      2.92 o
  -1   1   3      121.36      119.41      3.18 o
   0   1   3        5.98       -0.46      1.19 o
   1   1   3      211.98      238.32      2.91 o
   2   1   3      941.00      920.66      8.02 o
   3   1   3     1230.04     1160.44      9.18 o
   4   1   3      717.18      706.38      5.78 o
   5   1   3      142.55      170.45      2.16 o
   6   1   3        5.49        2.41      0.66 o
   7   1   3    15925.79    18004.54    104.60 o
   8   1   3     1296.85     1160.77     10.74 o
   9   1   3     1230.92     1155.99      9.78 o
  10   1   3      235.77      227.29      2.97 o
  11   1   3      457.94      441.90      4.23 o
  12   1   3     3128.14     3077.15     19.16 o
  13   1   3     4456.01     4453.51     28.03 o
  14   1   3     2066.64     2045.01     14.01 o
  15   1   3       41.40       44.84      1.64 o
  16   1   3      527.47      546.45      6.12 o
  17   1   3     1010.93     1014.23      9.11 o
  18   1   3     2534.14     2581.96     20.19 o
  19   1   3       88.81       84.11      3.65 o
  20   1   3       33.49       30.95      2.28 o
  21   1   3       23.67       22.11      2.41 o
  22   1   3      334.48      325.38      6.87 o
  23   1   3      553.25      552.10      8.57 o
  24   1   3      304.65      298.66      6.45 o
  25   1   3       20.01       19.59      2.81 o
  26   1   3       59.41       59.72      4.34 o
  27   1   3      212.31      210.20      7.82 o
  28   1   3      260.32      247.34      8.56 o
  29   1   3       36.69       29.70      4.09 o
  30   1   3      101.64      100.47     11.02 o
  31   1   3        7.33       12.25      6.06 o
  32   1   3       91.59       88.44      8.43 o
 -33   2   3        8.60       15.36      3.20 o
 -32   2   3        4.68        7.39      2.93 o
 -31   2   3        3.60        5.01      2.98 o
 -30   2   3        5.55        2.67      2.73 o
 -29   2   3        5.35        5.20      2.51 o
 -28   2   3        3.00        1.46      2.26 o
 -27   2   3       67.46       88.23      3.80 o
 -26   2   3        9.43        2.85      2.22 o
 -25   2   3        5.39        3.39      2.13 o
 -24   2   3        8.03        6.39      2.12 o
 -23   2   3       49.21       50.13      2.87 o
 -22   2   3       73.28       66.98      2.94 o
 -21   2   3       79.55       78.17      3.05 o
 -20   2   3       53.42       59.69      2.61 o
 -19   2   3        0.74        1.74      1.87 o
 -18   2   3       52.16       45.24      2.02 o
 -17   2   3        7.81        6.54      1.44 o
 -16   2   3      489.95      514.30      6.64 o
 -15   2   3       57.77       65.92      2.64 o
 -14   2   3       46.43       55.73      2.45 o
 -13   2   3      674.91      756.56      7.89 o
 -12   2   3      944.21      993.76      9.40 o
 -11   2   3      346.32      354.71      4.63 o
 -10   2   3       20.00       19.62      1.32 o
  -9   2   3        0.21       -0.61      0.89 o
  -8   2   3        6.66        3.04      0.86 o
  -7   2   3       11.34        7.99      0.86 o
  -6   2   3      172.66      177.87      4.11 o
  -5   2   3     6443.00     6782.14     48.55 o
  -4   2   3     7094.56     7776.08     55.36 o
  -3   2   3     1494.05     1521.24     12.23 o
  -2   2   3     2461.52     2619.56     21.70 o
  -1   2   3      742.24      836.26      8.42 o
   0   2   3        1.78        0.98      0.97 o
   1   2   3      251.30      271.08      3.19 o
   2   2   3      191.57      214.86      2.69 o
   3   2   3       16.27       13.07      0.80 o
   4   2   3       55.36       70.46      1.48 o
   5   2   3      199.13      192.90      2.30 o
   6   2   3       15.98        8.72      0.95 o
   7   2   3       16.79       18.55      1.17 o
   8   2   3     1122.38     1251.13      9.24 o
   9   2   3      922.46     1023.53      7.62 o
  10   2   3       89.95      100.81      1.82 o
  11   2   3       67.14       84.00      1.64 o
  12   2   3      148.10      171.16      2.85 o
  13   2   3       51.80       67.00      1.95 o
  14   2   3       10.34       16.31      1.37 o
  15   2   3       18.93       17.29      1.43 o
  16   2   3       82.73       75.18      2.22 o
  17   2   3      197.06      191.85      3.71 o
  18   2   3     2626.73     2610.33     22.48 o
  19   2   3     1584.09     1601.57     15.54 o
  20   2   3      139.99      129.98      4.02 o
  21   2   3       26.11       27.57      2.56 o
  22   2   3       64.78       67.31      3.79 o
  23   2   3       10.49        9.11      2.80 o
  24   2   3        0.46        0.14      2.73 o
  25   2   3        1.09        1.08      2.87 o
  26   2   3        1.41       -2.80      2.80 o
  27   2   3        0.13       -2.85      2.85 o
  28   2   3        0.01       -2.75      3.16 o
  29   2   3       40.14       40.62      5.74 o
  30   2   3        0.04       -3.92      3.92 o
  31   2   3       12.26        5.41      3.86 o
 -33   3   3       90.10       73.78      7.79 o
 -32   3   3       60.63       61.69      4.36 o
 -31   3   3        9.50       11.39      3.38 o
 -30   3   3        9.09        8.44      2.80 o
 -29   3   3       96.86      107.45      4.48 o
 -28   3   3      272.14      293.03      6.61 o
 -27   3   3      261.38      255.59      5.59 o
 -26   3   3       93.39       85.01      3.57 o
 -25   3   3       10.38       13.84      2.21 o
 -24   3   3      327.04      356.15      6.70 o
 -23   3   3      707.49      698.51      9.06 o
 -22   3   3      629.21      627.07      8.44 o
 -21   3   3      208.74      218.20      4.72 o
 -20   3   3       12.68       11.76      2.40 o
 -19   3   3      626.13      627.74      7.21 o
 -18   3   3     1695.87     1625.58     16.57 o
 -17   3   3     1465.93     1367.41     12.88 o
 -16   3   3      440.55      424.19      5.94 o
 -15   3   3      426.51      402.99      5.57 o
 -14   3   3      641.58      584.14      7.13 o
 -13   3   3     1868.83     1728.98     14.91 o
 -12   3   3     1557.14     1457.11     12.94 o
 -11   3   3      271.46      259.84      8.20 o
 -10   3   3      152.65      149.62      3.46 o
  -9   3   3      964.89      963.61      8.92 o
  -8   3   3     1372.92     1276.10     10.98 o
  -7   3   3     1430.52     1249.08     11.93 o
  -6   3   3     1387.02     1304.76     10.98 o
  -5   3   3      321.16      420.08      4.85 o
  -4   3   3      401.54      322.78      4.56 o
  -3   3   3     3474.85     3620.87     27.28 o
  -2   3   3     4114.02     4353.77     36.03 o
  -1   3   3     1958.45     1919.74     17.17 o
   0   3   3      234.71      181.88      3.29 o
   1   3   3      359.03      349.35      5.75 o
   2   3   3     2411.22     2257.95     16.23 o
   3   3   3     3486.45     3334.16     21.93 o
   4   3   3     1558.72     1581.52     10.53 o
   5   3   3        0.83        0.40      0.68 o
   6   3   3     1898.33     1871.04     12.27 o
   7   3   3      361.73      305.31      3.64 o
   8   3   3     1761.54     1722.80     11.93 o
   9   3   3      920.52      836.37      6.09 o
  10   3   3       15.92       12.29      1.20 o
  11   3   3      531.06      481.85      4.70 o
  12   3   3     1305.48     1189.59      9.58 o
  13   3   3     1087.72     1027.41     12.61 o
  14   3   3      479.15      467.35      5.25 o
  15   3   3       68.78       66.36      2.41 o
  16   3   3       60.83       69.65      2.51 o
  17   3   3      723.79      707.58      7.73 o
  18   3   3      690.37      656.69      7.68 o
  19   3   3     1442.00     1395.70     15.10 o
  20   3   3      121.56      118.27      4.26 o
  21   3   3      128.41      124.54      4.52 o
  22   3   3      425.33      432.75      7.77 o
  23   3   3      479.85      467.80      8.29 o
  24   3   3      298.39      281.81      7.29 o
  25   3   3       66.50       57.12      4.29 o
  26   3   3        8.84       10.94      3.41 o
  27   3   3      136.10      124.12      5.67 o
  28   3   3      191.82      187.25      8.26 o
  29   3   3      156.52      169.65      7.62 o
  30   3   3        1.23        1.49      4.21 o
 -31   4   3        4.41        3.65      3.47 o
 -30   4   3        4.90        2.54      3.47 o
 -29   4   3        2.47        0.12      3.15 o
 -28   4   3        0.67        2.95      3.01 o
 -27   4   3       16.25       14.98      3.19 o
 -26   4   3       55.03       69.06      4.10 o
 -25   4   3        4.28        2.37      2.34 o
 -24   4   3        3.81        0.37      2.29 o
 -23   4   3       16.71       13.45      3.25 o
 -22   4   3       15.01       14.03      3.37 o
 -21   4   3        7.04        6.69      2.05 o
 -20   4   3        7.40        9.18      1.80 o
 -19   4   3       10.41        5.74      2.61 o
 -18   4   3        0.44        0.04      1.85 o
 -17   4   3        0.21       -1.02      2.41 o
 -16   4   3        0.81       -1.75      1.92 o
 -15   4   3        0.49       -1.22      2.33 o
 -14   4   3       65.77       62.51      2.74 o
 -13   4   3       74.51       93.03      3.17 o
 -12   4   3       16.17       23.85      1.97 o
 -11   4   3        1.03        1.45      1.78 o
 -10   4   3       42.27       56.38      2.17 o
  -9   4   3       75.42       78.32      2.44 o
  -8   4   3       23.05       15.65      1.48 o
  -7   4   3       16.99       22.09      1.64 o
  -6   4   3      271.77      245.21      3.91 o
  -5   4   3     1012.67      978.37      9.39 o
  -4   4   3        0.62        2.05      1.11 o
  -3   4   3      164.36      140.87      2.74 o
  -2   4   3      954.36     1002.42      8.62 o
  -1   4   3     1284.61     1456.19     10.73 o
   0   4   3      639.61      687.92      5.87 o
   1   4   3       60.31       47.01      1.54 o
   2   4   3       86.42      109.04      2.19 o
   3   4   3      509.55      506.29      4.48 o
   4   4   3      750.15      728.41      6.14 o
   5   4   3      383.58      396.97      4.21 o
   6   4   3       60.76       76.97      2.43 o
   7   4   3        2.72        2.20      1.42 o
   8   4   3        0.04       -1.19      1.19 o
   9   4   3        0.96       -1.25      1.25 o
  10   4   3       18.66       15.03      1.55 o
  11   4   3       47.90       41.02      2.10 o
  12   4   3       45.26       45.42      2.19 o
  13   4   3       18.95       21.18      1.90 o
  14   4   3        4.41        4.59      1.65 o
  15   4   3        1.43       -1.51      1.51 o
  16   4   3        0.19       -0.86      1.97 o
  17   4   3        1.82       -0.70      2.36 o
  18   4   3       45.32       51.57      3.58 o
  19   4   3        2.51        3.24      3.36 o
  20   4   3        3.14       -0.05      3.24 o
  21   4   3        0.64       -0.64      2.92 o
  22   4   3       29.03       25.86      3.47 o
  23   4   3       51.16       45.43      5.21 o
  24   4   3       29.37       28.90      3.84 o
  25   4   3        8.55        9.92      3.47 o
  26   4   3        0.34       -0.38      3.69 o
  27   4   3        1.49       -1.88      3.76 o
  28   4   3        5.29        3.99      4.05 o
  29   4   3       19.71       19.38      4.77 o
 -30   5   3       12.31       11.95      5.30 o
 -29   5   3       93.41       98.78      5.04 o
 -28   5   3      136.46      125.25      5.45 o
 -27   5   3       92.27       87.16      4.62 o
 -26   5   3       37.97       35.03      3.47 o
 -25   5   3        7.29        6.22      3.68 o
 -24   5   3      150.95      153.96      7.25 o
 -23   5   3      328.07      322.88      6.83 o
 -22   5   3      287.56      269.73      5.71 o
 -21   5   3       94.49       85.19      3.46 o
 -20   5   3        0.13       -1.61      1.85 o
 -19   5   3      145.11      133.21      9.72 o
 -18   5   3      556.12      531.39     11.54 o
 -17   5   3      658.89      662.88     33.56 o
 -16   5   3      153.93      144.81     11.90 o
 -15   5   3      807.40      780.65     14.37 o
 -14   5   3      287.89      308.06      6.69 o
 -13   5   3      926.24      919.02     16.65 o
 -12   5   3      757.18      740.77     10.51 o
 -11   5   3      227.42      225.63      4.80 o
 -10   5   3        9.73        6.44      1.86 o
  -9   5   3      425.37      412.54      6.31 o
  -8   5   3      974.00     1005.78     12.02 o
  -7   5   3     1060.92     1073.93     10.50 o
  -6   5   3      484.02      468.29      6.00 o
  -5   5   3        2.01        3.12      1.87 o
  -4   5   3      619.28      587.57      7.63 o
  -3   5   3     2133.78     2048.72     17.30 o
  -2   5   3     2259.08     2298.81     15.96 o
  -1   5   3      865.10      853.55      7.18 o
   0   5   3        0.17        0.77      1.43 o
   1   5   3      640.04      669.48      6.21 o
   2   5   3     1585.88     1607.83     12.52 o
   3   5   3     1639.88     1629.23     12.09 o
   4   5   3      799.77      810.33      8.08 o
   5   5   3       75.21       79.62      2.19 o
   6   5   3      147.82      163.07      3.23 o
   7   5   3      204.40      170.86      3.75 o
   8   5   3     1554.14     1588.88     14.03 o
   9   5   3      683.98      680.84      8.40 o
  10   5   3       37.37       35.78      2.96 o
  11   5   3      104.25      101.04      3.23 o
  12   5   3      365.78      360.57      5.51 o
  13   5   3      421.59      418.33      6.86 o
  14   5   3      270.34      277.07      5.66 o
  15   5   3       57.91       49.76      3.32 o
  16   5   3       55.82       63.87      3.53 o
  17   5   3      491.75      474.08      8.52 o
  18   5   3      227.50      225.87      7.99 o
  19   5   3      463.03      466.93     10.27 o
  20   5   3       12.14        7.29      3.69 o
  21   5   3      117.51      117.35      6.28 o
  22   5   3      300.88      306.59     10.45 o
  23   5   3      279.72      283.02      8.74 o
  24   5   3      132.55      142.66      6.75 o
  25   5   3       17.47       18.36      4.41 o
  26   5   3        9.70        8.95      4.22 o
  27   5   3       63.49       69.09      5.85 o
  28   5   3       84.70       89.07      6.39 o
 -28   6   3        4.68       -1.34      4.16 o
 -27   6   3        3.89        6.53      3.41 o
 -26   6   3        5.93        6.59      3.43 o
 -25   6   3       14.10       21.59      3.69 o
 -24   6   3        9.23        5.61      3.05 o
 -23   6   3        0.60       -1.11      2.80 o
 -22   6   3        2.70        4.49      3.85 o
 -21   6   3       12.94        9.18      4.19 o
 -20   6   3       15.49       20.70      2.64 o
 -19   6   3        1.01        0.00      3.90 o
 -18   6   3       15.78        9.77      4.53 o
 -17   6   3       17.57       17.92      4.70 o
 -16   6   3       20.71       17.53      4.70 o
 -15   6   3        1.77        1.68      4.10 o
 -14   6   3       17.79       19.17      4.33 o
 -13   6   3       14.84       13.96      5.82 o
 -12   6   3        1.69       -1.84      3.46 o
 -11   6   3       52.98       50.79      3.80 o
 -10   6   3      102.44      112.42      4.48 o
  -9   6   3       71.47       82.22      3.88 o
  -8   6   3        2.35       -0.35      2.21 o
  -7   6   3       91.37       86.47      3.89 o
  -6   6   3      208.47      200.32      5.34 o
  -5   6   3       42.12       49.36      3.13 o
  -4   6   3     1726.70     1819.14     19.41 o
  -3   6   3        6.52       11.89      1.61 o
  -2   6   3      151.49      143.12      3.41 o
  -1   6   3      251.71      261.76      5.60 o
   0   6   3      236.84      263.50      4.15 o
   1   6   3      109.63      120.92      2.98 o
   2   6   3        4.09        3.27      1.40 o
   3   6   3       38.13       36.47      2.10 o
   4   6   3       91.89       90.66      2.97 o
   5   6   3       62.40       69.26      2.62 o
   6   6   3       25.42       33.30      2.05 o
   7   6   3        1.55       -0.63      1.39 o
   8   6   3        0.68       -1.42      1.42 o
   9   6   3        8.16        7.25      1.85 o
  10   6   3       26.47       31.93      2.48 o
  11   6   3        9.57        8.44      2.14 o
  12   6   3        0.72       -1.94      1.94 o
  13   6   3       14.97       12.71      3.05 o
  14   6   3       28.39       26.34      2.95 o
  15   6   3       20.00       17.83      2.95 o
  16   6   3        0.28       -1.22      2.64 o
  17   6   3       39.11       33.72      3.64 o
  18   6   3      239.72      243.69      7.59 o
  19   6   3      336.24      355.55     11.33 o
  20   6   3       62.83       60.46      5.83 o
  21   6   3        6.16        5.86      4.53 o
  22   6   3        0.10       -0.55      4.10 o
  23   6   3        0.83       -1.64      4.10 o
  24   6   3        7.28        5.12      4.01 o
  25   6   3       17.64       11.66      4.49 o
 -25   7   3        1.16       -2.51      3.36 o
 -24   7   3       19.18       20.35      3.75 o
 -23   7   3       49.69       59.17      6.88 o
 -22   7   3       58.42       62.71      6.41 o
 -21   7   3       24.07       21.29      3.36 o
 -20   7   3        0.09       -2.79      2.79 o
 -19   7   3       34.96       39.97      3.83 o
 -18   7   3       84.33       93.15      4.87 o
 -17   7   3       89.12       91.85     10.41 o
 -16   7   3      329.51      328.30     16.54 o
 -15   7   3       27.13       26.94      6.73 o
 -14   7   3       84.77      100.42      7.32 o
 -13   7   3      204.69      193.28     11.64 o
 -12   7   3      234.83      223.22      9.74 o
 -11   7   3      123.46      120.87      5.74 o
 -10   7   3        4.46        9.14      3.29 o
  -9   7   3       87.73       84.45      3.26 o
  -8   7   3      355.36      360.14      6.14 o
  -7   7   3      447.00      458.52      6.62 o
  -6   7   3      131.11      134.24      3.88 o
  -5   7   3        9.74       12.63      2.04 o
  -4   7   3      140.07      138.37      3.85 o
  -3   7   3      221.42      209.06      4.21 o
  -2   7   3      315.19      312.95      5.18 o
  -1   7   3      222.22      226.29      4.97 o
   0   7   3       13.68       19.76      2.26 o
   1   7   3       86.22       83.24      3.25 o
   2   7   3      331.42      322.54      5.86 o
   3   7   3      408.24      402.19      6.58 o
   4   7   3      232.50      230.42      5.05 o
   5   7   3       32.87       37.19      2.76 o
   6   7   3        4.35        5.95      2.11 o
   7   7   3      469.27      446.87      7.15 o
   8   7   3      473.28      450.36      8.15 o
   9   7   3      225.97      217.48      6.67 o
  10   7   3       31.10       30.06      3.58 o
  11   7   3       17.48       16.13      4.52 o
  12   7   3      151.17      156.94      7.35 o
  13   7   3      248.54      231.09      8.23 o
  14   7   3      159.95      142.65      7.13 o
  15   7   3       25.00       22.56      6.73 o
  16   7   3       13.31       13.02      4.10 o
  17   7   3       59.03       65.74      5.58 o
  18   7   3       94.24       93.26     12.55 o
  19   7   3        6.53        9.80      6.12 o
  20   7   3       15.41       12.86      6.12 o
  21   7   3        2.72       -0.61      6.12 o
  22   7   3       12.66       12.86      6.73 o
  23   7   3       37.03       36.12      7.96 o
 -21   8   3       19.58       22.80      4.59 o
 -20   8   3       37.05       33.52      5.20 o
 -19   8   3       23.59       23.13      6.12 o
 -18   8   3        7.88        7.96      3.67 o
 -17   8   3        1.94       -0.38      4.59 o
 -16   8   3       42.30       45.87      4.32 o
 -15   8   3       74.51       83.02      5.28 o
 -14   8   3       20.89       20.95      3.29 o
 -13   8   3        0.06       -1.63      2.74 o
 -12   8   3       18.35       14.91      3.23 o
 -11   8   3       63.57       51.80      4.25 o
 -10   8   3       58.66       60.01      3.51 o
  -9   8   3       21.70       27.12      2.97 o
  -8   8   3        0.10       -1.32      2.42 o
  -7   8   3       29.83       36.05      4.77 o
  -6   8   3       81.90       87.37      4.08 o
  -5   8   3        7.49       12.44      2.78 o
  -4   8   3       84.79       92.15      3.83 o
  -3   8   3       12.55       12.20      2.67 o
  -2   8   3        5.02       -1.88      2.22 o
  -1   8   3       58.49       61.72      4.52 o
   0   8   3      125.04      132.53      5.73 o
   1   8   3       98.02       95.33      3.81 o
   2   8   3       10.51        7.73      2.40 o
   3   8   3       18.92       18.56      2.71 o
   4   8   3       75.30       70.23      3.56 o
   5   8   3      111.27      107.69      4.13 o
   6   8   3       76.35       85.42      4.88 o
   7   8   3        4.03        4.63      3.05 o
   8   8   3       30.10       26.83      4.59 o
   9   8   3      115.23      106.79      7.65 o
  10   8   3       92.97       81.12      5.63 o
  11   8   3       22.04       21.30      7.35 o
  12   8   3        0.32       -0.61      5.51 o
  13   8   3       13.31       14.39      4.26 o
  14   8   3       24.94       27.22      4.96 o
  15   8   3       26.91       17.25      7.65 o
  16   8   3       12.31        9.85      6.12 o
  17   8   3        0.20       -2.14      4.33 o
  18   8   3       13.07       14.88      4.96 o
  19   8   3       14.46       11.63      6.73 o
 -16   9   3       91.42       85.90      5.83 o
 -15   9   3       75.84       68.94      7.35 o
 -14   9   3       15.14       14.97      4.25 o
 -13   9   3       40.12       41.89      8.88 o
 -12   9   3       53.48       56.88      4.87 o
 -11   9   3       17.05       11.88      4.08 o
 -10   9   3        1.16        0.97      3.51 o
  -9   9   3       37.19       40.18      7.70 o
  -8   9   3      100.26      103.18      5.46 o
  -7   9   3      129.32      124.88      7.08 o
  -6   9   3       73.14       65.60      4.44 o
  -5   9   3        3.75        6.84      4.02 o
  -4   9   3       39.21       34.03      5.86 o
  -3   9   3      110.50       99.41      7.70 o
  -2   9   3      130.92      129.77      6.00 o
  -1   9   3       84.80       91.03      6.01 o
   0   9   3       18.85       23.63      3.28 o
   1   9   3        9.68        9.76      2.98 o
   2   9   3       92.91       93.82      7.60 o
   3   9   3      134.57      141.03      8.47 o
   4   9   3       69.78       79.22      5.01 o
   5   9   3        3.47        2.82      3.50 o
   6   9   3       12.59       13.77      4.00 o
   7   9   3      175.98      165.24      6.75 o
   8   9   3       19.89       32.49      6.12 o
   9   9   3       22.54       23.08      4.96 o
  10   9   3        2.00       -1.03      7.96 o
  11   9   3       11.74        6.76      4.53 o
  12   9   3       41.89       37.11      5.63 o
  13   9   3       49.91       45.52      5.63 o
  14   9   3       25.25       20.39      9.18 o
  -7  10   3        0.17       -1.57      3.58 o
  -6  10   3        7.28        5.65      3.69 o
  -5  10   3       55.24       54.34      5.38 o
  -4  10   3        2.18        0.16      3.55 o
  -3  10   3        5.56        2.60      3.76 o
  -2  10   3        0.67        0.22      3.50 o
  -1  10   3        6.44        8.72      3.96 o
   0  10   3        8.47        4.50      3.95 o
   1  10   3        7.07        7.38      3.76 o
   2  10   3        3.05        0.83      3.69 o
   3  10   3        0.01       -0.17      3.60 o
   4  10   3        5.64        1.84      3.73 o
   5  10   3       15.75       11.02      4.76 o
 -34   0   4       11.84       16.53      4.76 o
 -33   0   4      115.28      155.37      8.97 o
 -32   0   4      226.33      263.11     10.44 o
 -31   0   4      192.95      227.03      9.41 o
 -30   0   4       18.82       26.49      4.98 o
 -29   0   4      230.86      262.44      9.56 o
 -28   0   4       28.95       17.84      4.26 o
 -27   0   4      324.59      334.91     10.15 o
 -26   0   4       80.28       93.06      5.74 o
 -25   0   4       23.63       21.52      2.96 o
 -24   0   4      327.69      312.59      7.55 o
 -23   0   4      702.00      657.66     11.27 o
 -22   0   4      566.87      542.25      9.74 o
 -21   0   4       81.99       77.14      4.91 o
 -20   0   4       76.21       75.47      3.52 o
 -19   0   4      296.14      281.22      5.71 o
 -18   0   4      527.39      538.92      8.04 o
 -17   0   4     2791.39     2788.57     27.19 o
 -16   0   4     2813.29     2767.28     27.07 o
 -15   0   4      870.09      880.45     10.60 o
 -14   0   4      272.61      267.76      5.04 o
 -13   0   4     3543.82     3566.74     32.91 o
 -12   0   4     6016.72     6118.91     61.39 o
 -11   0   4     4966.99     4991.95     50.58 o
 -10   0   4     2266.44     2249.99     24.12 o
  -9   0   4      159.67      151.49      4.28 o
  -8   0   4     1006.66     1058.11     12.35 o
  -7   0   4     5343.50     5464.21     66.27 o
  -6   0   4    12984.99    14130.88    166.39 o
  -5   0   4     1137.59      962.17     21.81 o
  -4   0   4       58.24       62.86      2.60 o
  -3   0   4     2006.95     1904.70     24.65 o
  -2   0   4     4063.25     4007.37     49.09 o
  -1   0   4     3639.49     3780.11     46.65 o
   0   0   4     1435.67     1454.64     29.52 o
   1   0   4       11.61       10.19      1.68 o
   2   0   4     1169.15     1268.01     13.09 o
   3   0   4     4774.91     5023.54     45.33 o
   4   0   4     7714.28     8128.46     71.84 o
   5   0   4     2429.84     2414.48     23.29 o
   6   0   4     2101.69     2374.96     23.01 o
   7   0   4     2232.34     2344.65     27.31 o
   8   0   4     8828.30     9540.23     87.64 o
   9   0   4     7323.87     7866.17     70.09 o
  10   0   4     1793.97     1812.43     16.31 o
  11   0   4       43.67       55.31      2.53 o
  12   0   4     1660.79     1733.60     14.48 o
  13   0   4     2888.98     2927.33     38.65 o
  14   0   4     2248.19     2248.60     20.42 o
  15   0   4      921.76      909.85     17.17 o
  16   0   4      970.99      962.43     12.37 o
  17   0   4     8552.75     8803.32    112.57 o
  18   0   4      521.16      479.41      9.95 o
  19   0   4      142.50      134.01      6.04 o
  20   0   4       26.41       27.60      3.37 o
  21   0   4       39.09       42.47      5.20 o
  22   0   4      363.69      330.78     15.93 o
  23   0   4      544.86      534.89     20.83 o
  24   0   4      311.41      296.45     15.93 o
  25   0   4       54.62       60.62      9.18 o
  26   0   4        0.87       -6.12      6.12 o
  27   0   4       42.58       30.61      7.96 o
  28   0   4      232.08      252.93     15.92 o
  29   0   4      233.94      255.38     16.54 o
  30   0   4      201.82      229.03     16.53 o
  31   0   4       60.28       79.60     11.63 o
 -33   1   4        0.47       -2.95      2.95 o
 -32   1   4        0.16       -3.07      3.07 o
 -31   1   4        3.25        3.48      2.95 o
 -30   1   4        2.79        2.88      2.85 o
 -29   1   4        3.94        3.05      2.78 o
 -28   1   4        3.43       -1.16      2.48 o
 -27   1   4        2.69        0.26      2.19 o
 -26   1   4        9.97       12.45      2.36 o
 -25   1   4       21.58       23.23      2.45 o
 -24   1   4       13.26       12.85      2.13 o
 -23   1   4        0.94       -1.99      1.99 o
 -22   1   4        0.03       -1.77      1.77 o
 -21   1   4        1.40        0.09      1.54 o
 -20   1   4        2.20        3.01      1.60 o
 -19   1   4      164.66      171.62      3.49 o
 -18   1   4      884.19      841.70      8.66 o
 -17   1   4     1502.22     1471.28     12.01 o
 -16   1   4      528.36      501.67      5.73 o
 -15   1   4       84.78       86.35      2.57 o
 -14   1   4       23.73       24.82      1.59 o
 -13   1   4      173.74      183.08      2.83 o
 -12   1   4      156.66      153.38      3.14 o
 -11   1   4       15.69        9.92      1.29 o
 -10   1   4        4.33        6.92      1.06 o
  -9   1   4        2.76        6.17      1.00 o
  -8   1   4       86.50      108.11      2.38 o
  -7   1   4       74.97       71.83      2.12 o
  -6   1   4        9.65        8.27      1.02 o
  -5   1   4        4.45        3.67      1.12 o
  -4   1   4       17.08        7.02      1.26 o
  -3   1   4      197.26      170.06      2.43 o
  -2   1   4      632.98      638.08      6.33 o
  -1   1   4      509.12      559.53      6.67 o
   0   1   4       36.16       43.11      2.55 o
   1   1   4       86.52       97.80      2.49 o
   2   1   4       84.44       85.19      2.00 o
   3   1   4        8.88       12.65      0.90 o
   4   1   4       18.00       21.45      1.11 o
   5   1   4     4313.42     4804.94     30.84 o
   6   1   4     3677.03     4150.45     26.97 o
   7   1   4       13.26        5.56      1.02 o
   8   1   4      398.77      388.46      3.93 o
   9   1   4      168.25      173.24      2.62 o
  10   1   4        1.02        0.32      0.83 o
  11   1   4       47.65       49.92      1.53 o
  12   1   4       11.91       14.73      1.03 o
  13   1   4        0.55       -0.56      0.97 o
  14   1   4       22.81       22.82      1.57 o
  15   1   4       59.80       55.74      2.23 o
  16   1   4       21.13       23.91      2.00 o
  17   1   4      157.22      170.91      3.97 o
  18   1   4      138.67      133.23      3.74 o
  19   1   4       42.62       38.92      2.70 o
  20   1   4        5.06        3.53      2.11 o
  21   1   4        8.48        6.01      2.22 o
  22   1   4        0.07       -2.11      2.11 o
  23   1   4        4.21        4.50      3.29 o
  24   1   4        0.43       -2.23      3.05 o
  25   1   4        2.49        4.59      4.33 o
  26   1   4        3.39       -0.85      4.53 o
  27   1   4        2.61        0.61      4.76 o
  28   1   4        3.80        4.90      5.20 o
  29   1   4        0.50       -4.40      8.88 o
  30   1   4        0.54       -4.31      4.96 o
  31   1   4        1.62       -4.92      4.96 o
 -33   2   4       64.35       65.84      4.43 o
 -32   2   4      111.60      107.63      7.03 o
 -31   2   4       87.02       87.41      4.36 o
 -30   2   4       17.26       12.34      3.53 o
 -29   2   4       11.36       11.77      2.65 o
 -28   2   4      136.19      147.21      4.80 o
 -27   2   4      450.04      476.06      8.56 o
 -26   2   4      389.53      376.59      8.93 o
 -25   2   4       86.76       79.85      3.76 o
 -24   2   4       46.19       48.54      3.02 o
 -23   2   4      505.65      497.53      7.39 o
 -22   2   4      980.78      963.13     10.24 o
 -21   2   4      849.19      845.36      9.20 o
 -20   2   4      212.75      228.10      4.27 o
 -19   2   4      102.25       91.24      3.51 o
 -18   2   4     1028.57      978.19     10.32 o
 -17   2   4     1676.72     1604.17     12.84 o
 -16   2   4     1218.09     1108.54     11.00 o
 -15   2   4      278.80      242.02      5.90 o
 -14   2   4      116.56      105.81      3.11 o
 -13   2   4     1288.05     1164.59     10.97 o
 -12   2   4     2089.64     1995.49     16.67 o
 -11   2   4     1510.26     1483.36     12.91 o
 -10   2   4      346.86      312.81      4.41 o
  -9   2   4       75.01       87.69      2.21 o
  -8   2   4      951.14      944.13      8.15 o
  -7   2   4     1469.72     1307.94     10.45 o
  -6   2   4     2961.91     2691.92     20.84 o
  -5   2   4     1492.24     1441.53     13.33 o
  -4   2   4        1.83        6.90      1.07 o
  -3   2   4      763.87      708.18      6.89 o
  -2   2   4     2232.00     2294.54     19.98 o
  -1   2   4     2704.71     2669.12     18.98 o
   0   2   4     1415.94     1322.58     12.64 o
   1   2   4       69.51       54.62      1.43 o
   2   2   4      680.05      640.99      5.78 o
   3   2   4     2791.38     2702.78     18.03 o
   4   2   4     2892.17     2857.16     19.04 o
   5   2   4      877.59      850.75      6.96 o
   6   2   4        0.52        1.16      0.91 o
   7   2   4      848.85      854.69      7.11 o
   8   2   4     1953.31     1889.53     14.62 o
   9   2   4     1903.24     1769.96     14.81 o
  10   2   4      775.76      702.57      6.39 o
  11   2   4       15.05       14.80      1.82 o
  12   2   4      397.71      384.87      5.03 o
  13   2   4     1263.22     1198.31     10.69 o
  14   2   4     1394.68     1341.70     12.98 o
  15   2   4      695.30      700.79      7.76 o
  16   2   4      113.22      120.39      3.17 o
  17   2   4      254.73      259.15      4.42 o
  18   2   4      641.09      639.86      7.76 o
  19   2   4      891.42      893.08     10.25 o
  20   2   4      546.84      541.71      8.40 o
  21   2   4       69.21       70.67      4.03 o
  22   2   4       63.37       64.49      3.96 o
  23   2   4      344.97      351.11      8.00 o
  24   2   4      440.42      451.28      9.13 o
  25   2   4      240.89      248.05      7.09 o
  26   2   4       27.18       27.19      4.47 o
  27   2   4       24.83       26.80      4.47 o
  28   2   4      157.59      155.26      7.28 o
  29   2   4      175.86      169.06     10.37 o
  30   2   4       70.20       65.83      7.36 o
 -32   3   4        2.59        2.43      3.12 o
 -31   3   4        8.96        7.86      3.05 o
 -30   3   4        8.88        6.85      2.86 o
 -29   3   4        1.45        2.98      2.64 o
 -28   3   4       21.31       25.09      3.19 o
 -27   3   4        0.08       -0.33      2.53 o
 -26   3   4       10.33        7.42      2.48 o
 -25   3   4       42.47       45.35      4.41 o
 -24   3   4       80.20       79.32      3.95 o
 -23   3   4       77.87       79.92      3.36 o
 -22   3   4       21.06       21.61      2.19 o
 -21   3   4       18.59       14.16      1.91 o
 -20   3   4      178.36      167.52      4.29 o
 -19   3   4      149.60      144.51      4.52 o
 -18   3   4       30.78       25.55      2.26 o
 -17   3   4     2761.00     2555.96     21.48 o
 -16   3   4      620.44      607.22      7.55 o
 -15   3   4      531.82      497.79      6.56 o
 -14   3   4      284.27      278.47      4.41 o
 -13   3   4       86.32       93.49      2.70 o
 -12   3   4        0.16       -0.95      1.09 o
 -11   3   4       92.20      105.57      2.69 o
 -10   3   4      237.40      251.44      3.79 o
  -9   3   4      188.93      183.36      3.21 o
  -8   3   4        2.98       -0.35      1.07 o
  -7   3   4      284.25      308.36      4.39 o
  -6   3   4      729.24      804.04      7.25 o
  -5   3   4      871.07      910.15      8.65 o
  -4   3   4       46.10       45.59      1.65 o
  -3   3   4      522.16      574.00      6.39 o
  -2   3   4     1895.46     2024.78     15.27 o
  -1   3   4     2205.82     2350.82     17.41 o
   0   3   4     1232.42     1292.26      9.52 o
   1   3   4      164.48      156.27      2.84 o
   2   3   4      148.11      171.61      2.96 o
   3   3   4      888.12      952.78      7.58 o
   4   3   4      997.82     1092.87      9.17 o
   5   3   4        1.85        1.19      1.22 o
   6   3   4     3473.06     3634.42     23.99 o
   7   3   4       17.28       13.03      2.55 o
   8   3   4      102.09      104.18      4.00 o
   9   3   4       76.13       76.74      2.17 o
  10   3   4       38.89       38.13      1.79 o
  11   3   4       90.58       85.99      2.57 o
  12   3   4      235.38      218.34      3.85 o
  13   3   4      217.59      205.69      4.43 o
  14   3   4       18.39       20.02      2.04 o
  15   3   4       18.43       16.70      2.11 o
  16   3   4        2.14        0.16      1.77 o
  17   3   4      305.31      301.76      5.91 o
  18   3   4        1.42       -0.36      1.97 o
  19   3   4        5.58        2.29      2.26 o
  20   3   4        0.27        1.02      2.24 o
  21   3   4        0.23       -0.27      2.49 o
  22   3   4        0.90       -2.54      2.54 o
  23   3   4        0.01        0.75      2.82 o
  24   3   4        7.79        5.89      3.20 o
  25   3   4       27.68       22.45      7.46 o
  26   3   4       27.20       37.68      4.68 o
  27   3   4       18.43       12.24      4.21 o
  28   3   4        6.44        3.06      4.11 o
  29   3   4       12.35        9.54      5.14 o
 -31   4   4       49.77       48.13      4.48 o
 -30   4   4        6.67        7.23      3.34 o
 -29   4   4        1.88        2.45      3.30 o
 -28   4   4      303.56      336.51      7.83 o
 -27   4   4      181.50      189.28      6.89 o
 -26   4   4      177.22      180.93      5.90 o
 -25   4   4       48.70       52.57      3.86 o
 -24   4   4       14.47       14.27      2.57 o
 -23   4   4      205.37      202.16      4.94 o
 -22   4   4      454.22      438.98      6.34 o
 -21   4   4      469.57      465.25      8.05 o
 -20   4   4      127.33      137.91      4.72 o
 -19   4   4      102.40      104.67      4.23 o
 -18   4   4      817.57      819.29     10.62 o
 -17   4   4      325.80      334.11      6.41 o
 -16   4   4      143.92      135.05      3.82 o
 -15   4   4        9.19        4.02      1.74 o
 -14   4   4       36.12       24.84      2.18 o
 -13   4   4      291.99      280.57      5.33 o
 -12   4   4      726.60      717.14      9.97 o
 -11   4   4      784.67      776.55     10.62 o
 -10   4   4      304.48      304.61      5.28 o
  -9   4   4       10.44       12.78      1.47 o
  -8   4   4     1034.11      984.51     15.19 o
  -7   4   4     3348.88     3241.93     33.25 o
  -6   4   4      160.21      124.63      3.88 o
  -5   4   4     5005.43     5055.38     50.58 o
  -4   4   4      192.12      236.46      4.76 o
  -3   4   4     1175.12     1086.68     10.27 o
  -2   4   4     4248.56     4224.56     35.88 o
  -1   4   4     5226.98     5379.44     40.21 o
   0   4   4     2928.09     3009.75     32.18 o
   1   4   4      251.82      258.59      5.51 o
   2   4   4      778.54      735.56      6.95 o
   3   4   4     2996.24     2894.88     19.74 o
   4   4   4     2649.74     2580.63     16.69 o
   5   4   4     1067.64     1074.96      9.37 o
   6   4   4       66.51       70.69      2.47 o
   7   4   4      386.90      368.43      5.26 o
   8   4   4      723.53      684.65     10.96 o
   9   4   4      721.19      698.06      8.70 o
  10   4   4      247.59      255.32      6.48 o
  11   4   4       10.83        9.02      2.01 o
  12   4   4      448.54      434.49      7.84 o
  13   4   4      898.82      889.84     10.77 o
  14   4   4      709.44      705.24      9.49 o
  15   4   4      129.45      131.95      5.49 o
  16   4   4      451.84      409.80      7.79 o
  17   4   4      255.20      273.20      6.59 o
  18   4   4     1034.90     1033.01     13.72 o
  19   4   4     1042.23     1009.10     21.46 o
  20   4   4      324.38      313.21     10.92 o
  21   4   4        2.92        6.54      2.92 o
  22   4   4       95.97      102.45      5.04 o
  23   4   4      266.60      265.94      9.41 o
  24   4   4      304.11      305.70      9.09 o
  25   4   4      168.84      165.20      7.50 o
  26   4   4       15.82       13.01      5.16 o
  27   4   4       24.75       28.05      5.60 o
  28   4   4       59.26       65.57      5.94 o
 -29   5   4       26.36       23.25      3.75 o
 -28   5   4        4.14        4.00      3.13 o
 -27   5   4        1.14        1.78      2.92 o
 -26   5   4        9.70        8.72      4.33 o
 -25   5   4       19.17       20.07      4.54 o
 -24   5   4       11.60       11.83      2.74 o
 -23   5   4        0.22       -1.96      1.96 o
 -22   5   4        3.56       -2.31      3.14 o
 -21   5   4        4.43        5.75      3.40 o
 -20   5   4        2.60        4.64      3.50 o
 -19   5   4       17.02       27.45      4.21 o
 -18   5   4      166.21      172.65      5.94 o
 -17   5   4      352.23      339.30      7.75 o
 -16   5   4       48.04       47.03      3.57 o
 -15   5   4        5.21        2.62      2.42 o
 -14   5   4       13.57        7.21      2.88 o
 -13   5   4       59.44       70.26      4.29 o
 -12   5   4       36.16       39.19      3.89 o
 -11   5   4        2.05        2.27      2.08 o
 -10   5   4       74.44       86.60      3.80 o
  -9   5   4       99.08      105.98      3.68 o
  -8   5   4       21.10       17.95      1.95 o
  -7   5   4        0.04        0.38      1.45 o
  -6   5   4       18.45       14.53      1.73 o
  -5   5   4      122.33      114.44      3.31 o
  -4   5   4      327.28      361.64      5.35 o
  -3   5   4      138.76      161.52      3.70 o
  -2   5   4       11.86        8.53      1.57 o
  -1   5   4      201.69      217.95      4.07 o
   0   5   4      291.42      307.73      3.86 o
   1   5   4      210.36      213.33      3.74 o
   2   5   4       91.25       96.15      2.46 o
   3   5   4       10.78       14.70      1.54 o
   4   5   4       20.05       15.25      1.92 o
   5   5   4      632.07      660.73      8.46 o
   6   5   4        4.44        3.60      1.59 o
   7   5   4       15.79       22.75      2.07 o
   8   5   4       26.94       23.12      2.31 o
   9   5   4        3.57       -0.96      1.79 o
  10   5   4       28.08       25.98      2.38 o
  11   5   4       82.86       72.91      3.18 o
  12   5   4       30.50       28.09      2.66 o
  13   5   4        0.93       -2.29      2.30 o
  14   5   4       20.34       21.41      2.90 o
  15   5   4       13.69       13.80      2.82 o
  16   5   4       29.64       25.43      3.16 o
  17   5   4        4.46       -1.62      2.59 o
  18   5   4       21.68       26.97      3.35 o
  19   5   4        5.60        0.64      2.92 o
  20   5   4       76.23       78.73      6.18 o
  21   5   4       54.22       50.23      5.82 o
  22   5   4        8.95        9.53      7.35 o
  23   5   4        0.68        0.58      3.69 o
  24   5   4        9.12        4.62      4.05 o
  25   5   4       17.29       24.08      4.65 o
  26   5   4       21.07       20.30      4.77 o
 -27   6   4       39.10       33.30      4.67 o
 -26   6   4       48.96       52.26      6.01 o
 -25   6   4       22.14       20.96      3.50 o
 -24   6   4        0.21       -0.50      2.91 o
 -23   6   4       46.98       60.71      6.93 o
 -22   6   4      151.88      152.60      8.87 o
 -21   6   4      181.46      188.84     15.00 o
 -20   6   4       80.86       68.23      6.70 o
 -19   6   4        8.74        7.87      4.26 o
 -18   6   4       32.49       34.01      5.20 o
 -17   6   4      255.87      255.77     12.25 o
 -16   6   4      482.80      464.11     13.84 o
 -15   6   4      250.20      229.95     11.02 o
 -14   6   4       18.76       19.25     14.69 o
 -13   6   4       69.50       64.93      6.06 o
 -12   6   4      381.23      377.55     12.11 o
 -11   6   4      487.26      467.05     10.18 o
 -10   6   4      211.98      224.61      7.20 o
  -9   6   4        0.51        2.72      3.25 o
  -8   6   4      223.48      214.31      5.76 o
  -7   6   4      634.43      665.71     11.68 o
  -6   6   4      101.35      114.06      5.00 o
  -5   6   4       29.23       24.25      2.73 o
  -4   6   4       40.47       38.70      3.04 o
  -3   6   4      221.27      209.08      5.37 o
  -2   6   4      294.62      271.52      4.57 o
  -1   6   4      190.22      198.04      3.70 o
   0   6   4       34.09       43.10      2.00 o
   1   6   4       21.43       19.13      1.73 o
   2   6   4      155.81      164.19      3.75 o
   3   6   4      208.57      225.24      4.36 o
   4   6   4      241.50      251.15      4.75 o
   5   6   4      261.08      269.07      6.83 o
   6   6   4       70.00       71.54      2.89 o
   7   6   4       16.97       14.09      2.06 o
   8   6   4      301.01      285.50      7.12 o
   9   6   4      574.85      540.07     14.97 o
  10   6   4      485.71      465.61      8.43 o
  11   6   4      145.38      142.95      5.67 o
  12   6   4        2.38        5.87      2.64 o
  13   6   4      180.23      177.47      7.25 o
  14   6   4      402.88      392.79     15.92 o
  15   6   4      329.23      309.83      7.36 o
  16   6   4       35.18       36.08      4.17 o
  17   6   4       12.89       19.24      3.86 o
  18   6   4       97.99      104.19      5.60 o
  19   6   4      133.34      131.03      6.22 o
  20   6   4       81.65       78.90      6.45 o
  21   6   4       27.59       28.44      5.40 o
  22   6   4        0.17       -1.25      4.53 o
  23   6   4       23.07       23.45      5.58 o
  24   6   4       51.34       44.55      5.37 o
 -24   7   4       59.56       59.50      8.92 o
 -23   7   4       65.58       72.09     15.31 o
 -22   7   4       18.53       20.82      5.63 o
 -21   7   4        1.47       -3.98      4.76 o
 -20   7   4       29.59       20.19      7.35 o
 -19   7   4       91.92       99.22      7.57 o
 -18   7   4      236.57      283.55     15.92 o
 -17   7   4      213.77      208.83     14.70 o
 -16   7   4       16.57       15.92      7.35 o
 -15   7   4       51.87       63.07      8.57 o
 -14   7   4      103.02      116.34     10.41 o
 -13   7   4       24.41       19.62      5.14 o
 -12   7   4        7.06        7.04      4.33 o
 -11   7   4       84.61       76.16      6.70 o
 -10   7   4      162.23      148.54      8.44 o
  -9   7   4      124.52      119.42      8.57 o
  -8   7   4       16.64       21.31      3.00 o
  -7   7   4       23.91       24.35      2.95 o
  -6   7   4      138.53      147.08      4.36 o
  -5   7   4      142.64      145.76      3.99 o
  -4   7   4      119.81      120.87      3.74 o
  -3   7   4       51.57       49.51      2.75 o
  -2   7   4        0.13        1.56      2.05 o
  -1   7   4       70.36       73.44      3.12 o
   0   7   4      180.73      193.02      5.48 o
   1   7   4      135.00      149.60      4.83 o
   2   7   4       22.95       20.47      2.65 o
   3   7   4        7.99        5.73      2.42 o
   4   7   4       72.22       82.30      3.84 o
   5   7   4      381.39      370.04      9.54 o
   6   7   4       27.58       30.91      3.97 o
   7   7   4       27.62       28.96      3.09 o
   8   7   4        0.58        3.33      2.59 o
   9   7   4       66.15       77.57      5.58 o
  10   7   4      109.26      107.47      6.06 o
  11   7   4       66.81       68.97      6.43 o
  12   7   4       11.67        7.04      3.90 o
  13   7   4        1.25       -2.74      3.66 o
  14   7   4        7.57        4.16      8.27 o
  15   7   4       20.62       28.48      5.20 o
  16   7   4      109.80      120.33      6.93 o
  17   7   4       10.35       21.69      4.96 o
  18   7   4       58.97       69.37      6.06 o
  19   7   4        7.66        3.67      6.73 o
  20   7   4       11.13       17.76      7.35 o
  21   7   4       48.77       51.43      8.57 o
 -20   8   4        3.09       -4.29      4.76 o
 -19   8   4        0.32        9.80      7.35 o
 -18   8   4        0.88       10.41      7.96 o
 -17   8   4       64.70       71.03     10.41 o
 -16   8   4       78.58       74.09     10.41 o
 -15   8   4       23.39       27.55      7.96 o
 -14   8   4        2.71        1.22      6.73 o
 -13   8   4       54.66       47.15      8.57 o
 -12   8   4      114.59      130.43     11.02 o
 -11   8   4      110.71      124.30     11.63 o
 -10   8   4       37.99       41.56      3.34 o
  -9   8   4        1.24        6.50      2.58 o
  -8   8   4       51.69       51.89      4.44 o
  -7   8   4      112.83      110.00      5.21 o
  -6   8   4      417.40      427.38     11.32 o
  -5   8   4       16.92       19.92      2.67 o
  -4   8   4        0.35       -0.29      2.45 o
  -3   8   4       54.72       52.80      3.58 o
  -2   8   4      168.10      174.12      5.45 o
  -1   8   4      179.41      182.42      5.54 o
   0   8   4       82.49       88.38      4.45 o
   1   8   4        4.58        0.41      2.55 o
   2   8   4       26.95       27.13      3.12 o
   3   8   4      132.95      122.86      7.88 o
   4   8   4      216.64      195.43     12.72 o
   5   8   4       91.10       93.90      5.01 o
   6   8   4       24.74       33.88      3.86 o
   7   8   4       59.35       59.51      4.37 o
   8   8   4      159.72      156.02     13.17 o
   9   8   4      131.64      131.79      9.80 o
  10   8   4       60.37       52.98      5.63 o
  11   8   4        4.20        6.43      4.33 o
  12   8   4       19.08       14.78      4.53 o
  13   8   4       67.90       62.68      5.83 o
  14   8   4       60.11       64.55      5.83 o
  15   8   4       29.93       38.57      5.40 o
  16   8   4       65.90       62.67      6.27 o
  17   8   4      127.43      119.61      7.57 o
  18   8   4        4.89        5.30      4.96 o
 -15   9   4       13.24       14.86      3.83 o
 -14   9   4       19.08       18.66      6.73 o
 -13   9   4       11.73       10.97      5.20 o
 -12   9   4        1.77        1.39      3.70 o
 -11   9   4        1.01       -2.62      3.62 o
 -10   9   4        9.51       11.34      4.59 o
  -9   9   4       20.95       17.29      5.51 o
  -8   9   4       26.49       22.75      4.17 o
  -7   9   4        8.27        3.20      3.62 o
  -6   9   4        2.60       -1.37      3.51 o
  -5   9   4       17.23       26.17      4.08 o
  -4   9   4       19.10       18.24      3.55 o
  -3   9   4       16.99       14.03      5.35 o
  -2   9   4        9.36        6.58      3.41 o
  -1   9   4        0.11       -1.76      3.05 o
   0   9   4        9.29        5.84      3.24 o
   1   9   4       28.10       23.95      4.05 o
   2   9   4       29.78       37.26      8.35 o
   3   9   4        8.41        6.09      3.33 o
   4   9   4        2.22       -2.96      2.96 o
   5   9   4        0.18        2.98      5.36 o
   6   9   4       48.30       51.23      5.15 o
   7   9   4       36.51       38.61      4.41 o
   8   9   4        5.64        4.08      4.53 o
   9   9   4        2.15        3.98      4.59 o
  10   9   4       14.96       11.33      5.82 o
  11   9   4       22.82       19.15      5.40 o
  12   9   4       16.53       11.77      4.96 o
 -33   1   5        7.04        9.32      3.72 o
 -32   1   5      129.73      145.21      7.42 o
 -31   1   5      258.74      257.98      7.17 o
 -30   1   5       63.78       71.18      5.04 o
 -29   1   5       14.18       17.02      3.00 o
 -28   1   5       35.02       33.36      2.94 o
 -27   1   5      172.32      165.54      5.16 o
 -26   1   5      231.69      232.16      5.40 o
 -25   1   5      141.39      134.05      4.40 o
 -24   1   5       13.10       10.97      2.00 o
 -23   1   5       65.53       59.99      2.70 o
 -22   1   5      424.51      407.25      6.05 o
 -21   1   5      851.36      808.99      8.42 o
 -20   1   5      564.30      546.69      6.47 o
 -19   1   5      423.59      401.29      6.15 o
 -18   1   5      566.55      544.64      6.17 o
 -17   1   5      809.37      833.73      8.02 o
 -16   1   5     2398.89     2363.13     17.77 o
 -15   1   5     2232.81     2131.99     16.09 o
 -14   1   5      692.60      670.11      6.52 o
 -13   1   5       43.60       41.02      1.54 o
 -12   1   5     1503.16     1439.29     11.37 o
 -11   1   5     3533.10     3456.47     22.05 o
 -10   1   5     3633.40     3569.66     24.60 o
  -9   1   5     1463.82     1469.42     12.54 o
  -8   1   5        2.78        4.41      0.98 o
  -7   1   5     1919.17     1942.35     14.96 o
  -6   1   5     4839.83     4837.52     37.66 o
  -5   1   5     4155.95     4148.45     32.59 o
  -4   1   5     1022.35     1049.18      9.94 o
  -3   1   5      120.33      107.67      2.55 o
  -2   1   5     2452.16     2483.83     23.54 o
  -1   1   5     5289.51     5480.64     58.14 o
   0   1   5     5169.21     5319.69     60.60 o
   1   1   5     1813.72     1808.29     18.68 o
   2   1   5      118.80      118.51      2.60 o
   3   1   5     4932.80     5009.49     34.56 o
   4   1   5       81.02      110.50      3.36 o
   5   1   5    11866.92    12420.18     77.06 o
   6   1   5     3718.91     3816.26     23.65 o
   7   1   5        8.58       13.80      1.89 o
   8   1   5     1457.08     1485.33     11.44 o
   9   1   5     2854.38     2925.05     18.84 o
  10   1   5     2330.47     2336.59     16.73 o
  11   1   5     1000.44     1006.53      8.06 o
  12   1   5       68.48       67.58      2.14 o
  13   1   5      395.56      388.05      5.30 o
  14   1   5     1633.31     1660.76     15.55 o
  15   1   5      573.25      601.20      7.90 o
  16   1   5      836.10      834.06     10.98 o
  17   1   5       11.88       10.50      2.26 o
  18   1   5      502.96      495.95     16.96 o
  19   1   5      630.27      641.09     14.75 o
  20   1   5      365.63      368.85     10.52 o
  21   1   5       92.01       98.33      6.93 o
  22   1   5        0.50        0.00      3.90 o
  23   1   5      103.64      105.16     14.08 o
  24   1   5      291.50      311.11     20.21 o
  25   1   5      311.27      340.75     12.54 o
  26   1   5      143.26      131.35      8.66 o
  27   1   5       49.16       57.88      6.93 o
  28   1   5       27.17       23.91      6.06 o
  29   1   5      151.84      161.38      9.96 o
 -32   2   5        6.10        5.13      3.31 o
 -31   2   5       15.26       17.04      3.35 o
 -30   2   5      192.05      223.76      7.15 o
 -29   2   5       33.15       38.15      3.72 o
 -28   2   5       10.61       13.22      2.85 o
 -27   2   5       14.74       14.82      2.70 o
 -26   2   5        0.68       -1.41      2.16 o
 -25   2   5       13.73       10.39      2.22 o
 -24   2   5       82.26       83.04      3.28 o
 -23   2   5      120.55      116.88      3.52 o
 -22   2   5       23.44       21.54      2.12 o
 -21   2   5       36.78       32.19      2.26 o
 -20   2   5       68.05       65.92      2.87 o
 -19   2   5        7.91        8.14      1.75 o
 -18   2   5       32.03       39.92      2.23 o
 -17   2   5      160.29      163.57      4.13 o
 -16   2   5      147.05      134.01      3.68 o
 -15   2   5        0.74       -1.43      1.51 o
 -14   2   5      119.37      114.31      4.11 o
 -13   2   5      152.25      140.99      3.40 o
 -12   2   5       36.70       43.27      2.06 o
 -11   2   5        0.37       -0.98      1.17 o
 -10   2   5        0.64        0.55      1.22 o
  -9   2   5        0.15       -0.89      1.04 o
  -8   2   5        0.26       11.32      2.05 o
  -7   2   5      172.04      307.73      4.03 o
  -6   2   5       24.38       43.78      1.80 o
  -5   2   5      144.99      182.02      3.32 o
  -4   2   5      181.92      186.71      3.32 o
  -3   2   5       92.96       81.84      1.87 o
  -2   2   5        0.11        0.03      0.83 o
  -1   2   5      145.21      159.05      3.42 o
   0   2   5      375.54      415.56      7.59 o
   1   2   5      188.38      208.67      3.08 o
   2   2   5        8.46        7.41      0.98 o
   3   2   5       23.50       20.88      1.16 o
   4   2   5      290.57      297.90      3.45 o
   5   2   5      256.67      284.28      3.39 o
   6   2   5        1.21        1.39      0.89 o
   7   2   5      198.68      196.77      2.92 o
   8   2   5      230.55      233.43      3.23 o
   9   2   5       45.99       43.14      1.66 o
  10   2   5        2.47        2.66      1.27 o
  11   2   5       23.32       23.09      1.75 o
  12   2   5       18.92       17.90      1.69 o
  13   2   5        4.98        5.06      1.53 o
  14   2   5        0.18       -1.44      1.44 o
  15   2   5     1453.80     1351.27     11.46 o
  16   2   5     1283.97     1238.14     10.87 o
  17   2   5      183.22      190.58      5.63 o
  18   2   5        3.66        3.91      3.00 o
  19   2   5        4.39        1.35      2.78 o
  20   2   5       14.52       18.65      3.50 o
  21   2   5       54.62       55.19      4.41 o
  22   2   5       77.42       73.98      5.89 o
  23   2   5       34.71       31.85      5.63 o
  24   2   5        0.08        0.85      4.53 o
  25   2   5       10.95       10.73      4.96 o
  26   2   5       23.81       23.90      6.12 o
  27   2   5        2.43       -4.59      4.76 o
  28   2   5        6.97       -0.31      6.43 o
  29   2   5        3.39        0.42      5.40 o
 -31   3   5       60.30       61.82      4.47 o
 -30   3   5      148.43      151.02      5.70 o
 -29   3   5       34.85       31.64      3.52 o
 -28   3   5        8.74       12.31      2.94 o
 -27   3   5      160.03      184.64      8.57 o
 -26   3   5      387.84      406.86      7.79 o
 -25   3   5      382.91      381.43      7.22 o
 -24   3   5      102.62      102.68      3.55 o
 -23   3   5       19.93       21.53      2.34 o
 -22   3   5      279.72      275.57      4.92 o
 -21   3   5      445.97      455.01      6.28 o
 -20   3   5      389.77      430.54      7.55 o
 -19   3   5      964.65      961.98     10.77 o
 -18   3   5      996.44      972.89     10.66 o
 -17   3   5      329.43      341.52      5.34 o
 -16   3   5      350.15      324.41      6.23 o
 -15   3   5      226.71      200.09      4.22 o
 -14   3   5       43.28       46.62      2.20 o
 -13   3   5       28.78       23.16      1.75 o
 -12   3   5      418.16      388.60      5.20 o
 -11   3   5     1026.97      995.73      9.27 o
 -10   3   5      967.12      900.53      8.61 o
  -9   3   5      238.32      195.02      3.48 o
  -8   3   5       32.09       32.50      1.76 o
  -7   3   5      743.17      645.13      6.62 o
  -6   3   5     2267.25     2053.68     15.72 o
  -5   3   5     3628.97     3637.95     25.75 o
  -4   3   5     2339.86     2442.07     19.66 o
  -3   3   5       95.46       96.73      3.22 o
  -2   3   5     1328.17     1320.64     11.14 o
  -1   3   5     4435.27     4371.70     33.86 o
   0   3   5     4575.18     4477.26     28.97 o
   1   3   5     1893.30     1910.44     13.49 o
   2   3   5      125.82      136.01      2.65 o
   3   3   5      133.58      122.15      2.56 o
   4   3   5     7366.00     7247.06     45.88 o
   5   3   5      866.55      800.33      7.14 o
   6   3   5      172.65      156.18      3.94 o
   7   3   5        3.33        3.99      1.31 o
   8   3   5      226.87      233.80      3.89 o
   9   3   5      682.92      655.51      7.62 o
  10   3   5      791.90      739.66      8.46 o
  11   3   5      255.72      253.34      4.66 o
  12   3   5       14.07       12.15      1.89 o
  13   3   5      330.86      307.00      5.25 o
  14   3   5      452.86      441.69      9.35 o
  15   3   5      784.69      767.08      9.74 o
  16   3   5       88.15       95.22      3.74 o
  17   3   5       69.62       68.65      3.49 o
  18   3   5       25.02       28.28      2.83 o
  19   3   5      454.63      444.84      8.22 o
  20   3   5      713.37      724.42     11.40 o
  21   3   5      406.26      426.69     10.03 o
  22   3   5       47.45       51.18      5.82 o
  23   3   5       38.05       51.12      5.74 o
  24   3   5      201.16      208.00      9.68 o
  25   3   5      258.03      237.01     16.54 o
  26   3   5      178.19      186.77     15.31 o
  27   3   5        7.38        4.90      7.35 o
  28   3   5       23.98        9.18      8.57 o
 -30   4   5       13.97       14.72      3.51 o
 -29   4   5        0.93        8.33      3.40 o
 -28   4   5       19.55       23.76      3.80 o
 -27   4   5        8.66        9.34      3.00 o
 -26   4   5        1.85        1.08      2.57 o
 -25   4   5       35.44       37.19      3.13 o
 -24   4   5       74.93       69.70      3.20 o
 -23   4   5       70.88       67.82      3.38 o
 -22   4   5       40.02       48.52      3.96 o
 -21   4   5        9.28        8.74      2.89 o
 -20   4   5       27.53       31.25      3.03 o
 -19   4   5      195.50      203.66      5.72 o
 -18   4   5      264.77      259.01      5.99 o
 -17   4   5      148.68      136.34      4.17 o
 -16   4   5       40.83       41.77      2.54 o
 -15   4   5        7.42        2.57      1.89 o
 -14   4   5      172.08      147.02      3.62 o
 -13   4   5      285.10      290.93      4.77 o
 -12   4   5      172.49      185.30      3.85 o
 -11   4   5       18.25       16.67      1.71 o
 -10   4   5       43.52       54.65      2.20 o
  -9   4   5      139.45      139.66      3.48 o
  -8   4   5        0.35       -0.80      1.38 o
  -7   4   5        3.08        1.45      1.40 o
  -6   4   5        4.63       10.74      2.29 o
  -5   4   5      165.87      151.36      3.18 o
  -4   4   5      189.58      173.79      3.42 o
  -3   4   5       28.75       35.88      2.11 o
  -2   4   5       41.81       38.67      1.86 o
  -1   4   5      225.08      250.41      3.57 o
   0   4   5      260.16      286.24      3.94 o
   1   4   5      161.55      159.18      3.32 o
   2   4   5      156.62      143.58      3.02 o
   3   4   5      103.53       99.98      3.15 o
   4   4   5        0.31        3.83      1.43 o
   5   4   5       77.30       88.07      2.90 o
   6   4   5      247.09      258.80      4.52 o
   7   4   5      319.23      318.18      5.10 o
   8   4   5      243.90      237.87      5.08 o
   9   4   5       56.95       55.62      3.30 o
  10   4   5        8.05        2.82      1.92 o
  11   4   5      129.63      119.48      4.20 o
  12   4   5      230.94      206.43      5.10 o
  13   4   5      153.05      137.12      4.88 o
  14   4   5       19.75       22.95      2.88 o
  15   4   5        8.74       14.97      2.82 o
  16   4   5       93.37       79.39      4.60 o
  17   4   5       72.75       63.29      4.00 o
  18   4   5       35.94       30.60      3.57 o
  19   4   5        3.82        3.96      3.97 o
  20   4   5        8.68        6.62      3.36 o
  21   4   5       38.39       38.70      3.96 o
  22   4   5       32.99       36.69      4.90 o
  23   4   5        9.76       11.63      3.96 o
  24   4   5        0.05       -4.54     10.71 o
  25   4   5        7.82        6.99      5.14 o
  26   4   5       19.92       13.10      6.12 o
  27   4   5       26.33       27.75      6.01 o
 -28   5   5       11.27       10.80      3.27 o
 -27   5   5       61.71       61.97      4.10 o
 -26   5   5       97.72       94.21      6.72 o
 -25   5   5       70.80       77.12      4.36 o
 -24   5   5       15.10        3.37      4.76 o
 -23   5   5       12.38       15.87      4.96 o
 -22   5   5      112.51       99.11      5.88 o
 -21   5   5      149.01      140.99      6.59 o
 -20   5   5      114.92      124.52      6.34 o
 -19   5   5      757.38      713.67     14.25 o
 -18   5   5      690.48      636.16     12.93 o
 -17   5   5      136.27      138.53      6.72 o
 -16   5   5      299.85      319.91      9.06 o
 -15   5   5      378.79      347.04     25.37 o
 -14   5   5      123.79      119.88      4.55 o
 -13   5   5       11.52       11.75      2.42 o
 -12   5   5      312.85      321.89      7.13 o
 -11   5   5      696.82      683.44     10.45 o
 -10   5   5      682.70      690.26     10.60 o
  -9   5   5      228.82      241.32      5.96 o
  -8   5   5        5.57        5.31      2.12 o
  -7   5   5      420.14      444.28      7.22 o
  -6   5   5      661.25      686.58      9.71 o
  -5   5   5      517.28      508.55      7.66 o
  -4   5   5      174.27      178.30      4.15 o
  -3   5   5        0.01       -1.48      1.48 o
  -2   5   5      192.22      169.55      3.28 o
  -1   5   5      522.65      529.01      7.06 o
   0   5   5      506.26      542.69      7.17 o
   1   5   5      181.94      189.69      6.29 o
   2   5   5        2.35        2.36      2.04 o
   3   5   5       57.78       69.39      3.77 o
   4   5   5     2496.97     2518.56     29.92 o
   5   5   5       52.90       45.49      2.59 o
   6   5   5      140.31      146.23      4.38 o
   7   5   5       17.05       19.10      2.04 o
   8   5   5      153.40      167.78      4.25 o
   9   5   5      677.91      704.29      9.45 o
  10   5   5      797.75      801.00     11.22 o
  11   5   5      309.20      310.76      6.89 o
  12   5   5        0.08        1.93      2.48 o
  13   5   5      156.29      159.65      5.45 o
  14   5   5      308.60      322.01      7.36 o
  15   5   5      742.48      748.74     20.76 o
  16   5   5       93.43      112.12      4.97 o
  17   5   5       26.62       30.12      3.55 o
  18   5   5       13.73        9.39      6.16 o
  19   5   5      140.39      137.74      6.16 o
  20   5   5      215.69      222.70      9.41 o
  21   5   5      129.57      130.93      7.65 o
  22   5   5       18.75       16.95      4.52 o
  23   5   5        8.42        8.39      4.21 o
  24   5   5       57.67       65.15      5.74 o
  25   5   5       80.04       82.85      6.30 o
 -26   6   5        3.86        5.26      5.14 o
 -25   6   5        1.57        2.78      5.14 o
 -24   6   5       16.29       25.78      6.06 o
 -23   6   5       28.55       32.09     11.02 o
 -22   6   5       33.32       37.02      5.83 o
 -21   6   5       24.94       27.41      6.73 o
 -20   6   5        1.21        6.12      4.53 o
 -19   6   5      139.81      137.74     14.08 o
 -18   6   5       76.34       90.77      6.93 o
 -17   6   5        4.72        2.71      6.12 o
 -16   6   5       15.02       12.00      4.00 o
 -15   6   5       48.62       47.02      4.57 o
 -14   6   5       65.09       65.79     10.41 o
 -13   6   5       56.56       45.39      8.88 o
 -12   6   5       17.20       12.58      4.39 o
 -11   6   5        1.97       -1.25      2.74 o
 -10   6   5       39.07       37.58      3.94 o
  -9   6   5      105.38      106.27      5.41 o
  -8   6   5      236.19      233.85      7.29 o
  -7   6   5        3.84        4.38      2.66 o
  -6   6   5       27.93       25.90      3.64 o
  -5   6   5        0.73       -0.42      2.36 o
  -4   6   5       23.44       20.31      2.76 o
  -3   6   5       45.01       42.36      1.95 o
  -2   6   5       59.51       63.13      2.35 o
  -1   6   5       57.30       53.23      2.23 o
   0   6   5       17.66       12.75      1.90 o
   1   6   5       10.73       11.25      1.88 o
   2   6   5       78.37       78.14      2.99 o
   3   6   5       24.28       27.91      2.17 o
   4   6   5       22.90       26.82      2.24 o
   5   6   5      103.08      102.93      3.74 o
   6   6   5       60.78       65.10      3.23 o
   7   6   5       21.98       21.47      2.19 o
   8   6   5        9.75        6.15      2.17 o
   9   6   5        0.62       -2.33      2.33 o
  10   6   5       43.57       36.44      4.24 o
  11   6   5      110.46      111.73      4.64 o
  12   6   5      116.07      122.56      5.08 o
  13   6   5       80.01       84.61      5.65 o
  14   6   5       25.94       34.94      4.11 o
  15   6   5      370.44      355.98      9.02 o
  16   6   5        8.72       14.17      4.49 o
  17   6   5       87.70       94.33      5.60 o
  18   6   5      119.90      124.44      6.22 o
  19   6   5       42.36       45.61      5.12 o
  20   6   5        0.08       -1.84      4.33 o
  21   6   5       22.14       17.58      5.30 o
  22   6   5       54.03       47.55      6.62 o
  23   6   5       49.72       49.68      8.27 o
 -23   7   5        3.41       15.76      5.83 o
 -22   7   5       27.46       30.93     10.41 o
 -21   7   5       64.71       57.88      7.36 o
 -20   7   5       68.64       72.21      7.13 o
 -19   7   5        1.55        0.00      4.76 o
 -18   7   5       44.43       42.06      8.88 o
 -17   7   5       34.64       41.31      5.83 o
 -16   7   5      150.14      150.03     12.25 o
 -15   7   5      193.95      211.89     14.09 o
 -14   7   5       86.59       80.83      9.18 o
 -13   7   5        0.12       11.63      6.12 o
 -12   7   5       69.31       59.46      6.45 o
 -11   7   5      167.28      168.52      8.81 o
 -10   7   5      151.39      157.99     13.78 o
  -9   7   5       57.19       71.97      8.29 o
  -8   7   5        0.67       -1.29      4.06 o
  -7   7   5       91.24       86.46      5.28 o
  -6   7   5      156.85      189.66      8.99 o
  -5   7   5       69.84       84.46      3.52 o
  -4   7   5        1.70        1.45      1.98 o
  -3   7   5       19.83       12.23      2.45 o
  -2   7   5       56.85       53.83      3.21 o
  -1   7   5       70.51       76.46      4.77 o
   0   7   5       58.49       74.92      3.63 o
   1   7   5       23.82       35.30      3.03 o
   2   7   5        1.77       -1.79      2.29 o
   3   7   5      132.99      128.62      4.79 o
   4   7   5        5.21       11.23      2.73 o
   5   7   5      237.55      235.58      6.09 o
   6   7   5      191.33      206.43      7.96 o
   7   7   5       27.29       28.84      3.76 o
   8   7   5       35.29       32.19      3.69 o
   9   7   5      183.10      175.65      7.57 o
  10   7   5      230.84      220.67      8.44 o
  11   7   5      148.40      149.36      7.57 o
  12   7   5       34.88       33.33     10.41 o
  13   7   5        2.93       -0.42      4.10 o
  14   7   5       83.74       76.05      6.06 o
  15   7   5      108.57      117.17      9.80 o
  16   7   5      125.05      107.78      6.93 o
  17   7   5        2.72        1.75      4.53 o
  18   7   5       11.06        8.81      4.96 o
  19   7   5       19.16       22.72      5.63 o
  20   7   5       24.29       22.28      7.04 o
 -19   8   5       14.42       20.88      5.83 o
 -18   8   5       22.66       29.40      6.73 o
 -17   8   5       18.45       29.39      7.96 o
 -16   8   5        0.53       -3.06      6.12 o
 -15   8   5        8.21        7.96      7.35 o
 -14   8   5       19.05       31.23      8.57 o
 -13   8   5       23.36       24.49      7.96 o
 -12   8   5       11.17       18.98      7.35 o
 -11   8   5        0.03        1.22      6.12 o
 -10   8   5        7.74        6.73      6.73 o
  -9   8   5       29.57       11.63      6.73 o
  -8   8   5       96.39      106.28      5.20 o
  -7   8   5       23.04       25.99      3.69 o
  -6   8   5        5.40        4.90      2.78 o
  -5   8   5       30.52       31.63      3.99 o
  -4   8   5       61.77       54.10      6.26 o
  -3   8   5       61.71       56.59      3.72 o
  -2   8   5       25.47       31.22      3.89 o
  -1   8   5        0.37       -1.88      3.62 o
   0   8   5       23.26       23.22      3.49 o
   1   8   5       87.11       94.27      4.95 o
   2   8   5       63.96       58.66      5.31 o
   3   8   5        8.83        8.59      3.89 o
   4   8   5        0.32       -1.57      3.14 o
   5   8   5       14.19       12.41      3.60 o
   6   8   5       31.23       34.26      4.12 o
   7   8   5       33.03       36.68      4.49 o
   8   8   5       16.13       11.41      4.29 o
   9   8   5        2.28       -0.26      4.10 o
  10   8   5        3.85       -3.98      3.98 o
  11   8   5       22.30       18.71      4.90 o
  12   8   5       28.60       29.21      5.20 o
  13   8   5       22.77       26.41      5.82 o
  14   8   5       12.42       18.06      5.20 o
  15   8   5       20.00       22.03      5.40 o
 -13   9   5        1.77        1.22      6.73 o
 -12   9   5       18.36       19.59      8.57 o
 -11   9   5       30.74       30.67      4.29 o
 -10   9   5       16.69       21.61      3.88 o
  -9   9   5        2.39        3.06      3.29 o
  -8   9   5        0.56       -4.29      4.29 o
  -7   9   5        9.03        8.57      3.77 o
  -6   9   5       32.61       38.23      5.51 o
  -5   9   5       43.83       46.68      5.20 o
  -4   9   5       17.56       17.39      5.51 o
  -3   9   5        0.66        2.94      4.08 o
  -2   9   5       25.41       18.90      4.64 o
  -1   9   5       43.52       46.25      4.22 o
   0   9   5       34.70       43.19      4.35 o
   1   9   5       13.60       14.51      3.86 o
   2   9   5        0.21       -3.24      3.24 o
   3   9   5       46.19       43.40      4.59 o
   4   9   5        5.39        4.16      3.60 o
   5   9   5      104.38      120.92      6.00 o
   6   9   5        9.72       10.07      3.94 o
   7   9   5        1.27       -3.50      3.50 o
   8   9   5        7.88       10.19      4.70 o
   9   9   5       14.91       15.71      4.96 o
 -32   0   6       25.40       22.86      5.58 o
 -31   0   6      649.57      720.51     22.06 o
 -30   0   6       67.46       74.99      6.32 o
 -29   0   6       45.50       48.34      5.30 o
 -28   0   6        2.06        5.65      7.04 o
 -27   0   6       31.04       36.87      6.43 o
 -26   0   6      109.72      112.45      6.32 o
 -25   0   6      181.02      163.36      6.19 o
 -24   0   6      179.27      166.80      6.08 o
 -23   0   6       36.50       33.18      3.56 o
 -22   0   6      109.45      112.27      5.15 o
 -21   0   6      590.26      565.21     10.27 o
 -20   0   6      320.62      306.00      9.59 o
 -19   0   6      160.64      171.33      5.56 o
 -18   0   6       92.14       86.41      4.05 o
 -17   0   6        1.51       -0.44      2.06 o
 -16   0   6      353.02      356.73      7.26 o
 -15   0   6     1607.59     1552.52     23.01 o
 -14   0   6     1923.27     1849.62     21.74 o
 -13   0   6      583.85      602.64      9.34 o
 -12   0   6       51.50       41.45      3.28 o
 -11   0   6     1088.55     1069.70     13.70 o
 -10   0   6     2139.78     2238.16     24.87 o
  -9   0   6     4656.52     4144.94     57.57 o
  -8   0   6      196.58      273.07      5.34 o
  -7   0   6       70.18       70.89      5.60 o
  -6   0   6     1665.91     1729.28     20.06 o
  -5   0   6     3594.60     3611.41     45.94 o
  -4   0   6     3025.25     3007.81     38.96 o
  -3   0   6      787.96      781.56     13.80 o
  -2   0   6      138.11      134.12      8.57 o
  -1   0   6     2538.38     2608.46     52.33 o
   0   0   6     4455.37     4639.90     61.85 o
   1   0   6     2886.12     2797.28     28.54 o
   2   0   6     1677.74     1672.67     29.27 o
   3   0   6      576.55      568.23      8.27 o
   4   0   6      541.24      476.80      9.11 o
   5   0   6     1692.55     1671.58     18.00 o
   6   0   6     2971.12     3028.14     35.55 o
   7   0   6     1865.25     1923.08     20.35 o
   8   0   6       90.09       88.96      3.57 o
   9   0   6      731.18      732.21     13.36 o
  10   0   6     2096.65     2101.78     22.24 o
  11   0   6     1643.61     1667.58     18.59 o
  12   0   6      351.17      350.86      6.81 o
  13   0   6      208.88      178.05      5.07 o
  14   0   6      160.15      110.90      7.96 o
  15   0   6     1356.59     1292.46     24.25 o
  16   0   6     1092.00     1015.93     46.30 o
  17   0   6      221.30      198.31      8.87 o
  18   0   6        9.18        5.51      5.51 o
  19   0   6      199.84      194.14     12.86 o
  20   0   6      396.22      369.38     17.15 o
  21   0   6      367.25      362.01     17.76 o
  22   0   6      153.00      161.67     12.86 o
  23   0   6        4.54        2.45      6.12 o
  24   0   6       37.29       36.12      8.57 o
  25   0   6      344.66      369.34     18.99 o
  26   0   6      125.34      135.33     12.86 o
  27   0   6      129.54      126.14     12.86 o
  28   0   6       43.63       60.62     10.41 o
 -32   1   6       25.27       24.49      3.88 o
 -31   1   6        0.03       -3.48      3.89 o
 -30   1   6        1.80        1.13      3.03 o
 -29   1   6        7.06       -0.36      2.84 o
 -28   1   6        6.44        3.02      2.63 o
 -27   1   6        0.41       -1.30      2.43 o
 -26   1   6        4.11        2.99      2.17 o
 -25   1   6       16.43       12.93      2.32 o
 -24   1   6       20.93       16.51      2.17 o
 -23   1   6       13.60       12.48      1.97 o
 -22   1   6       10.78        9.45      1.87 o
 -21   1   6       13.66       17.56      1.93 o
 -20   1   6      927.63      889.59      8.93 o
 -19   1   6      114.24      125.23      3.24 o
 -18   1   6       60.81       58.67      2.33 o
 -17   1   6       18.36       12.92      1.86 o
 -16   1   6        0.43       -1.23      1.37 o
 -15   1   6       33.96       36.19      1.90 o
 -14   1   6       66.91       67.19      3.74 o
 -13   1   6       71.00       80.65      2.49 o
 -12   1   6       29.08       35.57      2.01 o
 -11   1   6        7.94       10.59      1.21 o
 -10   1   6      153.94      195.43      3.19 o
  -9   1   6      238.97      257.40      3.67 o
  -8   1   6       23.31       21.82      1.33 o
  -7   1   6       52.28       61.95      3.04 o
  -6   1   6      206.58      214.19      3.56 o
  -5   1   6      156.84      156.71      2.89 o
  -4   1   6       28.18       33.75      1.55 o
  -3   1   6       11.92        9.69      1.30 o
  -2   1   6      154.34      158.48      4.95 o
  -1   1   6      401.34      420.70      8.01 o
   0   1   6      482.73      492.18      7.80 o
   1   1   6       93.97       95.99      3.38 o
   2   1   6     1558.71     1580.68     12.84 o
   3   1   6     2399.65     2429.28     17.27 o
   4   1   6      105.89       96.33      2.52 o
   5   1   6      502.06      539.35      5.62 o
   6   1   6      314.45      373.26      4.58 o
   7   1   6       61.11       73.37      2.19 o
   8   1   6        2.36        1.77      1.18 o
   9   1   6        0.01        0.36      1.18 o
  10   1   6        3.10        3.74      1.31 o
  11   1   6       32.45       32.54      2.03 o
  12   1   6       27.61       25.15      2.16 o
  13   1   6       19.24       17.35      2.60 o
  14   1   6       11.44        8.82      1.98 o
  15   1   6       34.68       29.28      2.32 o
  16   1   6       16.40       16.97      3.40 o
  17   1   6      148.56      136.64      6.12 o
  18   1   6      118.25      120.90      8.02 o
  19   1   6       22.26       21.22      4.53 o
  20   1   6        4.03        1.39      4.10 o
  21   1   6       39.33       36.19     12.55 o
  22   1   6       55.72       47.00      6.06 o
  23   1   6       49.18       43.05      6.06 o
  24   1   6       26.22       22.04      5.63 o
  25   1   6       23.09       25.67      5.83 o
  26   1   6        7.56       11.09      6.43 o
  27   1   6        1.53        1.86      5.40 o
  28   1   6        0.01        3.67      5.63 o
 -31   2   6      107.41      104.74      5.01 o
 -30   2   6      123.53      113.89      5.39 o
 -29   2   6      134.12      130.60      5.12 o
 -28   2   6       55.00       57.09      3.93 o
 -27   2   6        2.55        2.22      2.67 o
 -26   2   6      150.83      138.98      4.68 o
 -25   2   6      392.27      380.60      6.85 o
 -24   2   6      408.85      389.58      9.19 o
 -23   2   6      184.89      190.88      6.59 o
 -22   2   6        7.45        5.57      1.76 o
 -21   2   6      142.53      149.24      4.72 o
 -20   2   6      595.43      600.23      7.45 o
 -19   2   6      673.38      657.20      7.61 o
 -18   2   6      276.13      261.65      4.08 o
 -17   2   6        3.03        3.23      1.29 o
 -16   2   6      203.56      195.42      4.41 o
 -15   2   6      685.43      621.06      8.20 o
 -14   2   6      768.06      727.26      8.28 o
 -13   2   6      284.08      279.11      4.82 o
 -12   2   6        9.78        8.67      1.51 o
 -11   2   6      649.78      613.37      8.41 o
 -10   2   6     1646.20     1582.52     13.03 o
  -9   2   6     1038.45      938.86      8.75 o
  -8   2   6       78.53       72.65      2.49 o
  -7   2   6      110.31      113.49      4.49 o
  -6   2   6     1317.78     1258.57     12.61 o
  -5   2   6     2676.42     2605.96     20.13 o
  -4   2   6     2182.68     2194.43     19.19 o
  -3   2   6      481.26      450.80      5.75 o
  -2   2   6      164.83      184.74      7.14 o
  -1   2   6     1761.64     1814.21     21.69 o
   0   2   6     2763.57     2698.02     19.74 o
   1   2   6     2112.68     2051.32     15.62 o
   2   2   6      714.79      712.39      6.61 o
   3   2   6       18.00       13.59      1.39 o
   4   2   6      730.51      712.74      6.64 o
   5   2   6     1437.49     1457.95     10.69 o
   6   2   6     1328.28     1309.70     10.63 o
   7   2   6      644.30      593.30      6.10 o
   8   2   6       48.69       45.79      2.00 o
   9   2   6      136.91      126.25      3.59 o
  10   2   6      579.24      551.08      7.26 o
  11   2   6      778.02      769.80      8.99 o
  12   2   6      507.68      506.91      7.07 o
  13   2   6       55.47       59.35      2.81 o
  14   2   6        8.88       12.92      2.33 o
  15   2   6      278.66      286.46      6.79 o
  16   2   6      536.03      562.21      9.53 o
  17   2   6      407.94      423.05      9.99 o
  18   2   6       93.83       88.45      6.49 o
  19   2   6       18.84       23.98      5.82 o
  20   2   6      261.04      266.98     12.25 o
  21   2   6      421.77      425.79     13.41 o
  22   2   6      268.72      288.02     15.31 o
  23   2   6       48.35       46.58      6.49 o
  24   2   6       17.30       20.45      7.65 o
  25   2   6      155.97      153.91      9.30 o
  26   2   6      207.19      222.31     11.47 o
  27   2   6      130.27      141.05     12.55 o
 -30   3   6        1.18        1.33      3.16 o
 -29   3   6        7.28        9.25      3.04 o
 -28   3   6       13.34        7.55      2.94 o
 -27   3   6       13.84       17.89      2.94 o
 -26   3   6        8.24        7.54      2.49 o
 -25   3   6        0.07       -0.55      2.11 o
 -24   3   6       22.46       25.24      2.50 o
 -23   3   6       75.54       75.79      3.24 o
 -22   3   6      184.76      200.74      5.33 o
 -21   3   6      364.33      368.73      5.54 o
 -20   3   6      503.84      477.42      8.32 o
 -19   3   6       73.87       74.20      3.07 o
 -18   3   6       45.49       55.08      2.71 o
 -17   3   6      231.83      227.71      4.50 o
 -16   3   6      198.39      182.53      4.08 o
 -15   3   6       56.43       60.75      2.58 o
 -14   3   6        1.10        1.95      1.51 o
 -13   3   6       65.45       66.74      2.49 o
 -12   3   6      135.65      146.67      3.51 o
 -11   3   6       82.49       80.98      3.31 o
 -10   3   6        3.60        2.79      1.40 o
  -9   3   6       25.46       25.54      1.73 o
  -8   3   6       51.68       34.57      1.83 o
  -7   3   6       21.87       16.14      1.70 o
  -6   3   6        0.36       -1.28      1.32 o
  -5   3   6       46.93       33.55      2.11 o
  -4   3   6      127.96      129.08      3.36 o
  -3   3   6      137.42      152.58      3.12 o
  -2   3   6       56.72       64.99      2.66 o
  -1   3   6        1.56       -0.80      1.22 o
   0   3   6       12.22       16.23      1.40 o
   1   3   6      111.10      106.98      2.72 o
   2   3   6     1947.06     1790.51     13.42 o
   3   3   6     1188.35     1125.95      9.35 o
   4   3   6      199.50      204.12      3.26 o
   5   3   6      168.39      159.10      3.08 o
   6   3   6        0.34       -0.88      1.22 o
   7   3   6      113.26      104.01      2.98 o
   8   3   6      147.45      132.59      3.64 o
   9   3   6       62.55       57.23      2.59 o
  10   3   6       12.17       13.18      2.24 o
  11   3   6        2.70       -0.13      1.61 o
  12   3   6        9.76       13.30      2.47 o
  13   3   6      192.32      201.00      4.91 o
  14   3   6        3.19        4.75      2.15 o
  15   3   6       64.85       64.33      3.25 o
  16   3   6        0.79       -0.72      2.59 o
  17   3   6       81.77       81.70      4.19 o
  18   3   6      107.09      119.40      7.57 o
  19   3   6       39.98       43.78     11.02 o
  20   3   6        0.11       -2.45      6.12 o
  21   3   6       18.48       25.72      7.96 o
  22   3   6       36.89       42.25      8.57 o
  23   3   6       34.24       26.94      8.57 o
  24   3   6       15.50       17.76      7.96 o
  25   3   6       12.72       22.65      8.57 o
  26   3   6        8.18        3.67      7.35 o
 -29   4   6       78.64       79.39      4.96 o
 -28   4   6        6.21        3.04      3.31 o
 -27   4   6       21.94       32.71      3.80 o
 -26   4   6      122.34      118.73      4.31 o
 -25   4   6      159.80      166.19      5.84 o
 -24   4   6       60.11       66.69      3.33 o
 -23   4   6        0.12        0.40      2.80 o
 -22   4   6       26.01       28.46      3.49 o
 -21   4   6       91.18       83.12      4.48 o
 -20   4   6      412.47      410.27      7.98 o
 -19   4   6      293.31      297.83      7.76 o
 -18   4   6        4.75        9.53      2.31 o
 -17   4   6      222.56      224.04      4.77 o
 -16   4   6      562.88      555.74      7.18 o
 -15   4   6      495.19      504.27      6.82 o
 -14   4   6      228.65      236.63      4.57 o
 -13   4   6       23.14       24.99      2.12 o
 -12   4   6       69.32       71.36      2.71 o
 -11   4   6      478.70      450.64      6.00 o
 -10   4   6      962.93      878.81      9.24 o
  -9   4   6      717.50      847.55      9.47 o
  -8   4   6      280.37      236.62      4.65 o
  -7   4   6        1.97        4.94      1.87 o
  -6   4   6      449.14      435.52      6.35 o
  -5   4   6     1133.45     1088.06     11.25 o
  -4   4   6     1059.53     1042.95     10.88 o
  -3   4   6      371.84      400.13      6.67 o
  -2   4   6        1.67        1.28      2.18 o
  -1   4   6      232.59      219.88      4.02 o
   0   4   6      875.77      826.43      9.65 o
   1   4   6     1313.87     1265.77     13.27 o
   2   4   6      259.19      271.70      6.79 o
   3   4   6       76.75       83.39      3.79 o
   4   4   6      871.08      839.54     10.20 o
   5   4   6     1409.17     1399.11     14.66 o
   6   4   6      669.37      669.80      8.08 o
   7   4   6       82.69       80.26      3.06 o
   8   4   6       52.04       49.48      2.86 o
   9   4   6      407.18      388.92      7.37 o
  10   4   6      685.10      670.55     11.90 o
  11   4   6      530.35      577.08     11.05 o
  12   4   6      198.95      232.66      6.25 o
  13   4   6       78.33       80.54      5.48 o
  14   4   6     1337.73     1273.76     21.16 o
  15   4   6      226.59      242.41      6.59 o
  16   4   6      257.87      287.64      7.30 o
  17   4   6      154.20      151.62      5.60 o
  18   4   6        8.62        6.02      2.98 o
  19   4   6       62.65       71.04      5.13 o
  20   4   6      194.90      216.18     14.70 o
  21   4   6      201.75      210.05     14.70 o
  22   4   6       93.04       94.30     11.63 o
  23   4   6        6.93       11.02      7.96 o
  24   4   6       29.29       23.88      8.57 o
  25   4   6       40.50       34.90      9.80 o
 -27   5   6        2.04        3.37      3.00 o
 -26   5   6        0.96       -2.48      4.53 o
 -25   5   6        0.09       -0.61      4.76 o
 -24   5   6        3.38       10.50      4.00 o
 -23   5   6        6.89        3.19      3.69 o
 -22   5   6        1.37       -3.47      3.53 o
 -21   5   6        8.58        5.05      3.40 o
 -20   5   6      110.90      118.96      6.12 o
 -19   5   6      153.67      163.57      7.05 o
 -18   5   6      106.89      113.53      5.88 o
 -17   5   6       50.56       49.35      3.96 o
 -16   5   6        2.24        1.66      2.73 o
 -15   5   6       18.81       11.34      2.64 o
 -14   5   6       59.54       50.27      3.39 o
 -13   5   6       86.49       90.01      3.86 o
 -12   5   6       85.10       94.61      3.87 o
 -11   5   6       45.16       48.41      3.98 o
 -10   5   6        6.67        3.76      2.52 o
  -9   5   6        0.14       -0.83      1.96 o
  -8   5   6        0.38       -1.36      1.89 o
  -7   5   6        9.19        8.24      2.22 o
  -6   5   6       78.06       76.60      4.17 o
  -5   5   6      233.37      232.45      5.47 o
  -4   5   6      279.17      256.84      6.57 o
  -3   5   6      102.40       83.60      2.60 o
  -2   5   6        5.05        7.69      2.10 o
  -1   5   6      169.17      146.91      3.59 o
   0   5   6      255.77      249.89      4.59 o
   1   5   6      166.47      174.42      3.71 o
   2   5   6      445.57      440.31      6.34 o
   3   5   6      563.96      598.47      7.68 o
   4   5   6      193.19      191.04      4.33 o
   5   5   6       25.43       24.79      2.27 o
   6   5   6       16.97       17.01      2.34 o
   7   5   6       95.54       94.29      3.76 o
   8   5   6      136.68      133.07      5.92 o
   9   5   6       89.81       81.74      3.92 o
  10   5   6        2.79        5.64      2.67 o
  11   5   6       84.85       77.65      4.09 o
  12   5   6      261.94      245.67      6.44 o
  13   5   6      145.02      140.59      5.45 o
  14   5   6       70.36       78.11      4.34 o
  15   5   6       26.41       31.36      6.38 o
  16   5   6       33.46       28.79      4.62 o
  17   5   6       24.33       14.22      4.01 o
  18   5   6       33.93       22.34      4.11 o
  19   5   6       24.96       21.12      9.18 o
  20   5   6        5.75       -4.90     10.71 o
  21   5   6        0.43        1.84      6.73 o
  22   5   6        7.35       10.41      7.35 o
  23   5   6       10.10       14.69      7.96 o
 -25   6   6       37.16       43.98     11.02 o
 -24   6   6       34.79       38.78      8.57 o
 -23   6   6        9.72        1.28      4.70 o
 -22   6   6       10.57        8.60      5.40 o
 -21   6   6       71.86       62.13      6.70 o
 -20   6   6      113.46       97.30      7.57 o
 -19   6   6      117.36      115.94      7.79 o
 -18   6   6       52.87       65.89      6.49 o
 -17   6   6        4.04        2.58      4.10 o
 -16   6   6      165.08      155.76      8.87 o
 -15   6   6      338.84      350.47     11.90 o
 -14   6   6      294.68      309.01     10.90 o
 -13   6   6       82.87       80.46      6.70 o
 -12   6   6        8.53        4.33      3.37 o
 -11   6   6      154.67      141.14      6.59 o
 -10   6   6      221.32      236.14      7.99 o
  -9   6   6      303.14      347.46      9.28 o
  -8   6   6      131.19      148.75      6.48 o
  -7   6   6       26.93       24.40      3.13 o
  -6   6   6      134.27      157.37      7.87 o
  -5   6   6      121.08      129.29      5.12 o
  -4   6   6       43.73       51.15      3.33 o
  -3   6   6        1.69        2.09      1.65 o
  -2   6   6        9.10        3.64      1.78 o
  -1   6   6       46.16       49.38      4.88 o
   0   6   6      126.80      153.07      4.76 o
   1   6   6       94.56      116.60      3.86 o
   2   6   6        2.93        7.48      2.04 o
   3   6   6        6.24        3.55      2.28 o
   4   6   6      101.94      101.65      3.93 o
   5   6   6      245.96      270.28      7.06 o
   6   6   6      281.13      298.67      6.19 o
   7   6   6      120.37      137.13      4.67 o
   8   6   6        2.04        3.29      2.80 o
   9   6   6       84.47       90.19      5.03 o
  10   6   6      285.99      282.77      7.86 o
  11   6   6      325.05      319.36      8.72 o
  12   6   6      176.30      176.26      6.91 o
  13   6   6       60.66       65.99      4.70 o
  14   6   6       53.33       47.76      4.57 o
  15   6   6      119.23      115.60      5.87 o
  16   6   6      154.47      158.85      7.15 o
  17   6   6       88.55       87.80      5.63 o
  18   6   6       12.57        9.51      4.11 o
  19   6   6        3.94        0.61      3.89 o
  20   6   6       27.65       23.71      5.83 o
  21   6   6       43.57       58.04     11.94 o
 -22   7   6       27.39       34.39      6.49 o
 -21   7   6        0.63        0.61      5.63 o
 -20   7   6      111.30      111.03     20.51 o
 -19   7   6       74.17       77.31     13.78 o
 -18   7   6       41.30       46.76      7.96 o
 -17   7   6       27.28       27.68      5.58 o
 -16   7   6       11.17       15.31      7.96 o
 -15   7   6        0.67        6.12      6.12 o
 -14   7   6       26.82       21.43      7.35 o
 -13   7   6       46.77       40.41      7.96 o
 -12   7   6       26.29       25.10      6.73 o
 -11   7   6        6.98        6.73      5.51 o
 -10   7   6        0.15       -1.52      3.29 o
  -9   7   6       24.23       20.16      4.05 o
  -8   7   6       78.71       83.38      5.41 o
  -7   7   6       80.66       79.77      5.30 o
  -6   7   6       16.94       13.18      3.64 o
  -5   7   6        6.20        5.27      2.31 o
  -4   7   6       47.09       40.80      3.36 o
  -3   7   6       67.23       64.33      5.35 o
  -2   7   6       54.78       58.99      3.75 o
  -1   7   6       15.42       22.29      3.19 o
   0   7   6        7.21        2.18      2.73 o
   1   7   6       54.41       58.33      4.53 o
   2   7   6       13.71       11.96      3.66 o
   3   7   6      480.49      489.11      9.87 o
   4   7   6        2.78        5.79      3.14 o
   5   7   6       25.04       21.28      3.40 o
   6   7   6       23.30       22.33      3.50 o
   7   7   6       29.03       26.64      3.86 o
   8   7   6       28.63       30.80      4.90 o
   9   7   6       14.46       19.59      4.53 o
  10   7   6        0.78        1.64      4.10 o
  11   7   6       12.40        9.15      4.53 o
  12   7   6       40.10       34.54      5.40 o
  13   7   6       17.97       18.42      4.96 o
  14   7   6       62.24       64.04      6.27 o
  15   7   6        0.06        1.02      3.89 o
  16   7   6        7.67        7.63      4.00 o
  17   7   6       18.84       19.99      5.43 o
 -17   8   6        7.94       10.41      8.57 o
 -16   8   6       27.29       26.94      8.57 o
 -15   8   6       40.54       41.63      8.57 o
 -14   8   6       26.62       40.41      9.18 o
 -13   8   6        3.19        4.29      6.73 o
 -12   8   6        6.01       -0.61      6.73 o
 -11   8   6       35.75       27.55      8.57 o
 -10   8   6       50.94       58.17      9.80 o
  -9   8   6       69.61      102.87     11.02 o
  -8   8   6        7.83       11.02      7.35 o
  -7   8   6        0.87        0.15      3.15 o
  -6   8   6       27.23       25.56      3.77 o
  -5   8   6       85.42      100.63      5.75 o
  -4   8   6      107.95      126.61      6.57 o
  -3   8   6       53.62       61.81      5.09 o
  -2   8   6        0.30        0.11      3.51 o
  -1   8   6       51.35       47.78      4.73 o
   0   8   6      122.14      126.69      7.65 o
   1   8   6       81.48       99.97      7.04 o
   2   8   6       46.97       62.07      5.55 o
   3   8   6        6.27        3.00      3.96 o
   4   8   6        5.73        4.54      3.96 o
   5   8   6       48.20       54.63      4.73 o
   6   8   6       82.84       87.68      5.80 o
   7   8   6       30.82       29.53      4.21 o
   8   8   6        0.14        1.46      4.53 o
   9   8   6       25.48       24.89      5.82 o
  10   8   6       54.56       51.27      6.06 o
  11   8   6       50.80       62.69      9.80 o
  12   8   6        9.50       13.32      5.40 o
  13   8   6       26.55       18.37      5.63 o
  -9   9   6        0.10        3.44      5.82 o
  -8   9   6        9.56       15.99      4.17 o
  -7   9   6       21.65       30.60      5.82 o
  -6   9   6       17.56       19.76      7.96 o
  -5   9   6        2.46        5.99      3.96 o
  -4   9   6        3.67        6.47      8.88 o
  -3   9   6       18.53       16.60     10.10 o
  -2   9   6       21.84       28.11      8.27 o
  -1   9   6       11.59        6.18      4.53 o
   0   9   6        2.13        9.18      4.41 o
   1   9   6        1.04        1.40      4.41 o
   2   9   6       44.90       47.26      6.43 o
   3   9   6        2.59       11.13      4.70 o
   4   9   6       11.66       18.44      5.14 o
   5   9   6        7.28        9.05      4.85 o
 -31   1   7       32.92       36.89      5.79 o
 -30   1   7      133.36      134.34      5.66 o
 -29   1   7      167.32      176.88      6.03 o
 -28   1   7       90.41       90.36      4.15 o
 -27   1   7       11.06        2.25      2.62 o
 -26   1   7       20.16       20.81      2.71 o
 -25   1   7      148.99      135.64      4.32 o
 -24   1   7      276.77      275.12      5.47 o
 -23   1   7      304.61      292.25      5.55 o
 -22   1   7      488.53      475.61      6.94 o
 -21   1   7      384.02      399.08      8.45 o
 -20   1   7      206.11      205.04      4.49 o
 -19   1   7      385.18      374.63      5.71 o
 -18   1   7      396.96      369.43      5.53 o
 -17   1   7      123.03      113.66      3.33 o
 -16   1   7       16.67       19.89      1.97 o
 -15   1   7      383.52      353.34      7.99 o
 -14   1   7      722.21      691.56      7.61 o
 -13   1   7      518.44      497.80      6.00 o
 -12   1   7       86.65       84.23      2.64 o
 -11   1   7       89.80      101.39      2.85 o
 -10   1   7      614.68      615.65      6.63 o
  -9   1   7     1259.77     1207.72     11.81 o
  -8   1   7      768.36      703.59      7.99 o
  -7   1   7       59.42       52.00      2.52 o
  -6   1   7      224.57      205.10      3.66 o
  -5   1   7      934.88      912.95      8.80 o
  -4   1   7     1229.64     1221.44     13.99 o
  -3   1   7      802.26      781.67     15.93 o
  -2   1   7      171.84      148.52      5.28 o
  -1   1   7        6.74        6.34      2.05 o
   0   1   7      191.41      194.33      4.07 o
   1   1   7     6380.46     6275.43     43.59 o
   2   1   7       19.56       23.81      1.79 o
   3   1   7       42.40       36.08      2.75 o
   4   1   7        1.22       -1.22      1.22 o
   5   1   7      274.21      265.65      4.07 o
   6   1   7      873.64      848.74      8.09 o
   7   1   7      919.94      905.53      8.45 o
   8   1   7      299.37      291.21      4.41 o
   9   1   7        3.67        3.29      1.45 o
  10   1   7      255.13      259.75      5.75 o
  11   1   7      482.45      467.28      6.94 o
  12   1   7      767.23      717.99      9.72 o
  13   1   7      208.18      224.10      5.39 o
  14   1   7       38.18       31.78      2.72 o
  15   1   7       58.77       64.49      4.60 o
  16   1   7      410.82      390.12     12.13 o
  17   1   7      578.84      568.95     14.94 o
  18   1   7      341.36      334.67     11.90 o
  19   1   7       41.67       39.81      5.63 o
  20   1   7       43.82       52.79     14.39 o
  21   1   7      233.64      234.56     10.60 o
  22   1   7      331.98      320.38     12.34 o
  23   1   7      329.50      352.87     13.47 o
  24   1   7       19.95       36.32      6.27 o
  25   1   7        8.58        0.47      5.40 o
  26   1   7       66.04       61.93     11.02 o
 -30   2   7        0.63       -2.55      3.03 o
 -29   2   7        4.85       -3.10      5.04 o
 -28   2   7       13.05       11.72      2.83 o
 -27   2   7        8.01        6.57      2.63 o
 -26   2   7        0.71       -2.52      2.52 o
 -25   2   7        0.08       -2.22      2.22 o
 -24   2   7        0.33       -1.19      2.11 o
 -23   2   7       18.03       16.84      2.28 o
 -22   2   7       86.12       92.98      3.20 o
 -21   2   7        6.08        7.82      1.86 o
 -20   2   7       44.24       34.49      2.18 o
 -19   2   7       42.47       40.98      2.23 o
 -18   2   7        3.17        0.07      1.53 o
 -17   2   7       61.25       52.62      2.25 o
 -16   2   7       25.12       25.63      1.67 o
 -15   2   7        3.17        2.03      1.26 o
 -14   2   7       29.73       34.21      1.72 o
 -13   2   7       21.73       27.35      1.69 o
 -12   2   7       25.51       26.20      1.55 o
 -11   2   7      159.86       99.65      3.12 o
 -10   2   7      546.32      431.44      5.38 o
  -9   2   7        3.01       -1.23      1.23 o
  -8   2   7        3.41        0.48      1.28 o
  -7   2   7       23.06       22.84      1.90 o
  -6   2   7       73.48       73.97      2.35 o
  -5   2   7       95.25       98.41      2.93 o
  -4   2   7       54.96       64.88      2.41 o
  -3   2   7        0.05       -1.54      1.54 o
  -2   2   7      152.78      158.88      4.03 o
  -1   2   7      338.16      353.43      6.66 o
   0   2   7       48.34       60.10      2.36 o
   1   2   7      169.17      180.60      3.58 o
   2   2   7      237.19      204.57      3.82 o
   3   2   7        0.33        0.97      1.35 o
   4   2   7       95.91       95.96      2.63 o
   5   2   7       12.90       10.82      1.49 o
   6   2   7       43.11       49.02      2.05 o
   7   2   7      118.33      123.98      3.01 o
   8   2   7       63.02       62.51      2.71 o
   9   2   7        6.15        5.70      1.82 o
  10   2   7        1.02       -1.74      1.74 o
  11   2   7        1.84       -1.36      1.79 o
  12   2   7      174.13      133.17      4.41 o
  13   2   7      125.16       80.35      3.96 o
  14   2   7        1.65       -1.51      2.30 o
  15   2   7       13.97       11.81      2.82 o
  16   2   7        0.16       -2.45      2.45 o
  17   2   7       34.17       35.89      5.14 o
  18   2   7       67.78       65.75      6.27 o
  19   2   7       63.22       68.50      6.49 o
  20   2   7       21.21       22.24      5.20 o
  21   2   7        0.39       -4.09      4.10 o
  22   2   7       22.21       17.66      7.96 o
  23   2   7        0.28        7.00      4.96 o
  24   2   7       85.02       89.03     10.10 o
  25   2   7        2.37        6.45      7.65 o
 -29   3   7      104.94      108.39      5.56 o
 -28   3   7       80.82       80.35      3.94 o
 -27   3   7       11.09        9.62      2.77 o
 -26   3   7       27.58       31.13      3.05 o
 -25   3   7      167.65      184.93      5.05 o
 -24   3   7      258.72      274.71      5.90 o
 -23   3   7      139.71      138.24      4.39 o
 -22   3   7        9.33       12.14      2.09 o
 -21   3   7       74.24       69.08      2.85 o
 -20   3   7      236.93      253.03      5.63 o
 -19   3   7      474.37      494.34      7.05 o
 -18   3   7      350.03      337.06      5.78 o
 -17   3   7       66.44       56.76      2.77 o
 -16   3   7       32.42       36.61      2.40 o
 -15   3   7      274.32      263.43      4.80 o
 -14   3   7      490.20      476.97      6.44 o
 -13   3   7      426.72      437.43      6.61 o
 -12   3   7       92.03       93.21      3.32 o
 -11   3   7       54.97       62.97      2.81 o
 -10   3   7      555.22      556.38      7.31 o
  -9   3   7      733.03      710.39      8.47 o
  -8   3   7      488.79      464.48      7.14 o
  -7   3   7       57.53       59.65      2.84 o
  -6   3   7      111.65       97.70      2.69 o
  -5   3   7      636.49      640.64      7.73 o
  -4   3   7     1015.56     1009.24     10.01 o
  -3   3   7      761.66      725.27      9.40 o
  -2   3   7      129.14       95.10      3.57 o
  -1   3   7      180.01      180.59      3.63 o
   0   3   7     1218.33     1151.00     10.31 o
   1   3   7        5.33        9.06      1.85 o
   2   3   7     1895.79     1871.64     14.68 o
   3   3   7      394.26      404.56      5.56 o
   4   3   7       16.83       13.60      2.02 o
   5   3   7      443.06      462.73      6.65 o
   6   3   7      713.65      728.27     11.57 o
   7   3   7      546.65      550.93      8.21 o
   8   3   7      251.18      244.19      6.49 o
   9   3   7       23.82       22.13      2.92 o
  10   3   7      105.55      109.04      4.40 o
  11   3   7      548.35      533.56      9.94 o
  12   3   7      499.87      481.83      8.80 o
  13   3   7      355.91      325.82      7.78 o
  14   3   7        0.02        1.01      3.99 o
  15   3   7      133.08      127.16      6.08 o
  16   3   7      252.22      268.48      8.57 o
  17   3   7      260.20      276.34      8.44 o
  18   3   7      118.34      117.57     10.41 o
  19   3   7        2.54        4.29      6.73 o
  20   3   7       62.98       67.96      9.80 o
  21   3   7      182.98      195.35     14.70 o
  22   3   7      152.21      160.44     13.47 o
  23   3   7       12.00       17.76      8.57 o
  24   3   7       36.64       39.80      9.80 o
 -28   4   7        0.41       -2.60      2.60 o
 -27   4   7        0.08       -2.40      2.40 o
 -26   4   7        0.21       -1.21      2.33 o
 -25   4   7        0.03        1.05      2.24 o
 -24   4   7        0.84       -1.27      3.11 o
 -23   4   7        0.05       -1.45      3.04 o
 -22   4   7        0.11        3.23      2.95 o
 -21   4   7        4.93        2.81      2.98 o
 -20   4   7        1.48        4.39      3.04 o
 -19   4   7        8.38        9.57      2.35 o
 -18   4   7       40.92       36.97      2.65 o
 -17   4   7       40.90       35.53      2.65 o
 -16   4   7       15.72       13.85      2.35 o
 -15   4   7        0.04        0.61      2.02 o
 -14   4   7       16.34       11.16      2.32 o
 -13   4   7       39.37       40.71      2.63 o
 -12   4   7       53.02       67.22      3.04 o
 -11   4   7       91.03       99.51      3.47 o
 -10   4   7       50.77       41.36      2.56 o
  -9   4   7       29.19       32.27      2.40 o
  -8   4   7        4.81        6.04      2.13 o
  -7   4   7        2.60        1.44      1.77 o
  -6   4   7       23.45       27.52      2.49 o
  -5   4   7       78.44       91.38      3.60 o
  -4   4   7      101.36      106.22      3.87 o
  -3   4   7       35.47       27.72      2.73 o
  -2   4   7        2.49        3.48      1.63 o
  -1   4   7       29.54       28.08      2.22 o
   0   4   7       57.88       51.76      2.72 o
   1   4   7      124.77      135.56      4.05 o
   2   4   7        6.83        9.08      2.02 o
   3   4   7       27.91       34.81      2.55 o
   4   4   7       71.42       81.89      6.23 o
   5   4   7       31.02       30.29      2.70 o
   6   4   7        0.02       -1.14      2.12 o
   7   4   7       40.29       37.22      3.50 o
   8   4   7       97.17       94.99      4.77 o
   9   4   7       59.51       54.89      3.96 o
  10   4   7        4.41        4.92      3.31 o
  11   4   7       10.92       12.45      3.66 o
  12   4   7      142.31      118.70      5.48 o
  13   4   7       62.41       60.68      4.70 o
  14   4   7        8.75        6.00      3.29 o
  15   4   7        1.29        0.00      3.18 o
  16   4   7       10.60        7.62      3.76 o
  17   4   7        9.59        3.47      4.53 o
  18   4   7        3.04       -0.23      4.10 o
  19   4   7        0.59       -4.29      5.51 o
  20   4   7        0.04       -4.29      6.73 o
  21   4   7        0.61       -1.22      7.35 o
  22   4   7        0.12        1.84      7.35 o
  23   4   7        0.38       -4.29      7.35 o
 -26   5   7       12.61       15.31      5.20 o
 -25   5   7       52.34       53.92      8.65 o
 -24   5   7       90.14       94.52      6.36 o
 -23   5   7       48.52       63.85      6.25 o
 -22   5   7       77.62       65.62      5.63 o
 -21   5   7       10.13        9.18      4.00 o
 -20   5   7      221.62      240.46     11.93 o
 -19   5   7      295.14      290.91      8.95 o
 -18   5   7      148.19      162.75     17.76 o
 -17   5   7        8.84       17.17      5.82 o
 -16   5   7       82.20       91.70      5.41 o
 -15   5   7      395.69      423.83      8.94 o
 -14   5   7      577.93      581.12     10.70 o
 -13   5   7      315.79      317.66      7.71 o
 -12   5   7       30.56       30.76      4.42 o
 -11   5   7       39.57       36.69      3.51 o
 -10   5   7      272.20      277.97      7.69 o
  -9   5   7      401.88      426.00      7.92 o
  -8   5   7      366.08      399.71      7.55 o
  -7   5   7      113.52      107.11      4.60 o
  -6   5   7        4.54        5.40      2.26 o
  -5   5   7      155.55      162.38      5.07 o
  -4   5   7      245.91      254.38      6.00 o
  -3   5   7      170.29      184.70      3.95 o
  -2   5   7       44.29       52.52      2.57 o
  -1   5   7       30.66       28.35      2.79 o
   0   5   7      441.71      447.43      7.96 o
   1   5   7       91.09       72.32      3.56 o
   2   5   7     1138.38     1162.59     14.51 o
   3   5   7       84.20       96.51      4.40 o
   4   5   7       86.68       84.85      4.03 o
   5   5   7      368.04      358.03      8.93 o
   6   5   7      499.89      527.86      9.21 o
   7   5   7      360.60      390.70      7.94 o
   8   5   7       94.58      110.44      5.54 o
   9   5   7        6.79        4.36      3.14 o
  10   5   7      237.39      235.30      9.79 o
  11   5   7      528.72      524.61     13.35 o
  12   5   7      259.74      264.38      9.93 o
  13   5   7      188.33      184.69      8.81 o
  14   5   7        0.45       -0.31      4.33 o
  15   5   7      114.79      104.15      7.32 o
  16   5   7      201.90      209.43     12.25 o
  17   5   7      148.53      155.70      8.87 o
  18   5   7       44.04       50.78      6.27 o
  19   5   7        0.08        2.45      6.73 o
  20   5   7       23.14       30.61      8.57 o
  21   5   7       60.05       71.03     10.41 o
 -23   6   7        3.62       -0.85      5.51 o
 -22   6   7        0.51       -1.22      7.35 o
 -21   6   7        0.85       -4.90      6.73 o
 -20   6   7        4.71        3.06      6.73 o
 -19   6   7        0.01       -4.29      6.12 o
 -18   6   7       19.48        6.12      6.73 o
 -17   6   7       47.54       30.61      8.57 o
 -16   6   7       27.07       37.35      8.57 o
 -15   6   7        0.67       -3.67      6.12 o
 -14   6   7       10.69        6.73      5.51 o
 -13   6   7       26.75       30.15      6.12 o
 -12   6   7       40.48       39.44      5.40 o
 -11   6   7      114.53      111.29      5.99 o
 -10   6   7       18.37        6.81      3.03 o
  -9   6   7       17.37       17.04      3.05 o
  -8   6   7        0.46       -0.32      2.59 o
  -7   6   7       16.50       27.62      4.60 o
  -6   6   7       45.77       53.85      3.89 o
  -5   6   7       44.91       43.19      5.12 o
  -4   6   7       15.61       12.83      2.08 o
  -3   6   7        0.60       -0.60      2.12 o
  -2   6   7        0.48       -0.71      2.24 o
  -1   6   7        3.04        6.44      2.35 o
   0   6   7       51.10       50.27      3.38 o
   1   6   7        1.39        3.32      2.42 o
   2   6   7       50.62       44.08      4.86 o
   3   6   7       30.06       34.39      3.73 o
   4   6   7      102.57      119.89      5.48 o
   5   6   7       27.33       36.78      3.76 o
   6   6   7        2.52        1.84      2.93 o
   7   6   7       40.38       31.96      3.86 o
   8   6   7       69.09       68.96      5.58 o
   9   6   7       47.67       47.17      5.58 o
  10   6   7        3.82        1.84      3.90 o
  11   6   7       11.17        3.96      4.10 o
  12   6   7        2.14        0.92      4.33 o
  13   6   7      143.91      140.80      8.00 o
  14   6   7       20.62       21.50      7.35 o
  15   6   7        1.17       -4.87      5.82 o
  16   6   7        1.26        2.45      4.76 o
  17   6   7        6.63        1.84      5.20 o
  18   6   7        9.32        8.60      7.04 o
 -20   7   7       32.26       25.10      8.57 o
 -19   7   7       39.46       37.96      8.57 o
 -18   7   7       19.84       22.65      7.96 o
 -17   7   7        1.27        4.90      6.73 o
 -16   7   7        8.95       -6.73      6.73 o
 -15   7   7       50.18       49.60      9.18 o
 -14   7   7       75.18       79.60     10.41 o
 -13   7   7       43.56       45.31      7.96 o
 -12   7   7        7.49        9.80      6.73 o
 -11   7   7        3.84        7.35      6.12 o
 -10   7   7       49.29       60.62      8.57 o
  -9   7   7      141.23      156.15     12.25 o
  -8   7   7      127.59      136.23      8.44 o
  -7   7   7       47.28       52.07      6.06 o
  -6   7   7        0.23        2.65      2.74 o
  -5   7   7       80.96       87.34      7.04 o
  -4   7   7      219.18      225.27      7.23 o
  -3   7   7      215.72      216.60      7.48 o
  -2   7   7       78.87       91.85      5.88 o
  -1   7   7        1.24       -0.68      9.18 o
   0   7   7       29.18       43.05      4.53 o
   1   7   7      535.51      554.36     12.65 o
   2   7   7      110.57      129.73     15.00 o
   3   7   7       39.92       48.17      4.85 o
   4   7   7        0.02       -3.38      3.38 o
   5   7   7       39.62       30.70      7.04 o
   6   7   7      110.50      112.06      6.62 o
   7   7   7      115.20      133.81      8.57 o
   8   7   7       35.99       43.47      7.35 o
   9   7   7        1.12        6.73      5.51 o
  10   7   7       40.37       41.59      5.40 o
  11   7   7       57.76       59.81     13.78 o
  12   7   7       44.60       48.33      6.02 o
  13   7   7        6.76        8.65      5.20 o
  14   7   7        0.54       -0.41      4.53 o
  15   7   7       16.12       24.03      7.65 o
 -14   8   7        0.63       -6.12      6.12 o
 -13   8   7        1.52        3.67      7.96 o
 -12   8   7        9.16        6.12      7.96 o
 -11   8   7        6.45        0.61      6.73 o
 -10   8   7        1.15        3.06      6.73 o
  -9   8   7        9.36        9.80      7.35 o
  -8   8   7       12.70       14.69      7.35 o
  -7   8   7       55.41       60.82      4.38 o
  -6   8   7       46.31       47.94      7.65 o
  -5   8   7        6.55       16.22      4.17 o
  -4   8   7       11.72        5.63      4.08 o
  -3   8   7       61.37       51.54      5.09 o
  -2   8   7       75.28       72.67      5.55 o
  -1   8   7       60.91       78.23      6.00 o
   0   8   7       16.02       21.46      4.85 o
   1   8   7       15.66       12.69      4.53 o
   2   8   7       40.35       37.59      5.51 o
   3   8   7       51.42       46.90      5.74 o
   4   8   7       36.35       34.06      5.30 o
   5   8   7       12.82        9.48      6.12 o
   6   8   7        0.03        1.29      4.10 o
   7   8   7        4.27        3.67      6.12 o
   8   8   7       10.41       15.92      6.73 o
   9   8   7       13.51       11.63      7.35 o
 -29   0   8      150.45      161.91      8.37 o
 -28   0   8      152.95      160.38      7.11 o
 -27   0   8       51.82       54.17      4.75 o
 -26   0   8        0.54        1.27      3.41 o
 -25   0   8       65.04       62.22      4.68 o
 -24   0   8      234.08      233.12     10.30 o
 -23   0   8      455.81      440.83     13.08 o
 -22   0   8      262.90      258.70      7.62 o
 -21   0   8        4.50        6.78      3.02 o
 -20   0   8      415.14      394.17     13.65 o
 -19   0   8      727.13      716.41     16.61 o
 -18   0   8      438.56      416.66     10.12 o
 -17   0   8       80.68       75.66      4.22 o
 -16   0   8       22.05       29.07      3.07 o
 -15   0   8      321.11      314.07      7.35 o
 -14   0   8      809.18      769.08     16.71 o
 -13   0   8      739.68      710.62     13.69 o
 -12   0   8       90.85       85.00      4.98 o
 -11   0   8      392.21      362.98      8.95 o
 -10   0   8      139.92      156.29      6.45 o
  -9   0   8      607.14      590.86     12.07 o
  -8   0   8      701.22      659.44     12.66 o
  -7   0   8      418.40      381.28      9.13 o
  -6   0   8       83.04       81.52      4.85 o
  -5   0   8        3.54       -1.84      3.67 o
  -4   0   8      100.28       87.57      7.96 o
  -3   0   8      403.79      413.29     11.26 o
  -2   0   8      792.63      848.17     16.91 o
  -1   0   8      183.16      162.91      4.91 o
   0   0   8       99.17      108.75      4.34 o
   1   0   8      813.37      761.26     10.89 o
   2   0   8     1060.39      969.13     15.43 o
   3   0   8      249.99      228.04      6.45 o
   4   0   8        6.59        7.48      3.62 o
   5   0   8      227.68      241.10      9.55 o
   6   0   8      485.95      491.98      8.58 o
   7   0   8      561.74      578.02     11.49 o
   8   0   8      331.36      299.91      6.71 o
   9   0   8       16.18       12.34      2.59 o
  10   0   8      163.10      179.55      9.27 o
  11   0   8      801.80      708.66     15.27 o
  12   0   8      706.96      794.87     16.58 o
  13   0   8      435.90      450.89     18.38 o
  14   0   8      106.31       90.01      9.19 o
  15   0   8       10.68        9.18      6.12 o
  16   0   8      240.43      246.20     14.70 o
  17   0   8      472.96      460.08     19.60 o
  18   0   8      471.84      472.32     20.22 o
  19   0   8      232.99      225.98     15.31 o
  20   0   8        8.47        6.12      7.35 o
  21   0   8      134.90      146.96     12.86 o
  22   0   8       54.73       41.02      9.18 o
  23   0   8      414.66      448.38     21.44 o
  24   0   8       44.95       50.82     10.41 o
 -29   1   8        0.13       -0.27      2.80 o
 -28   1   8        9.20       11.24      3.02 o
 -27   1   8       11.95       10.97      2.61 o
 -26   1   8        2.31        3.02      2.51 o
 -25   1   8        3.66       -0.48      2.58 o
 -24   1   8       23.64       23.88      2.63 o
 -23   1   8       20.91       22.22      2.59 o
 -22   1   8       86.33       81.88      3.42 o
 -21   1   8        2.76        1.38      2.12 o
 -20   1   8       21.28       17.87      2.24 o
 -19   1   8       40.77       39.49      2.56 o
 -18   1   8       10.92        7.59      1.93 o
 -17   1   8        4.09        1.49      1.71 o
 -16   1   8       22.91       21.38      2.22 o
 -15   1   8       23.55       26.45      2.22 o
 -14   1   8        9.89        6.25      1.82 o
 -13   1   8        2.72        6.34      1.77 o
 -12   1   8       32.93       34.74      2.34 o
 -11   1   8       66.51       63.94      2.63 o
 -10   1   8        1.05        2.30      1.80 o
  -9   1   8       44.02       43.14      3.54 o
  -8   1   8       40.58       35.42      2.83 o
  -7   1   8        2.71        2.80      1.70 o
  -6   1   8       16.63       12.23      2.82 o
  -5   1   8       53.64       54.45      2.98 o
  -4   1   8       42.54       41.78      4.44 o
  -3   1   8       10.92       11.43      2.83 o
  -2   1   8       14.74       12.16      2.36 o
  -1   1   8      302.61      317.55      5.25 o
   0   1   8     1162.77     1184.78     10.37 o
   1   1   8        0.04        0.51      1.41 o
   2   1   8        5.74        3.42      1.48 o
   3   1   8        5.43        4.54      1.47 o
   4   1   8       39.88       38.99      2.08 o
   5   1   8       26.35       26.66      1.86 o
   6   1   8        0.06       -1.37      1.37 o
   7   1   8       16.74       13.01      1.90 o
   8   1   8       10.19        9.98      1.80 o
   9   1   8        2.59        1.73      1.86 o
  10   1   8        4.56        4.34      2.17 o
  11   1   8        3.18        6.19      2.24 o
  12   1   8        7.12       -1.01      2.42 o
  13   1   8        1.36       -2.78      2.78 o
  14   1   8        1.40       -1.63      3.18 o
  15   1   8        4.97        4.09      4.10 o
  16   1   8        1.24       -1.45      4.29 o
  17   1   8        1.96        4.59      5.20 o
  18   1   8       12.87       11.45      4.96 o
  19   1   8       15.82        3.18      4.53 o
  20   1   8        3.58       -0.64      4.53 o
  21   1   8        0.31       -4.53      4.53 o
  22   1   8       68.57       76.25      7.57 o
  23   1   8       49.22       59.07      7.13 o
  24   1   8        5.89        0.27      5.40 o
 -29   2   8       91.36       93.36      4.50 o
 -28   2   8      123.86      125.18      4.93 o
 -27   2   8       80.51       79.80      4.03 o
 -26   2   8        6.09        4.16      2.54 o
 -25   2   8       39.76       42.08      4.04 o
 -24   2   8      164.64      176.81      6.57 o
 -23   2   8      238.28      247.69      5.34 o
 -22   2   8      205.66      209.62      4.76 o
 -21   2   8       59.84       59.43      2.95 o
 -20   2   8       11.57       12.31      2.20 o
 -19   2   8      221.43      225.66      4.59 o
 -18   2   8      443.97      425.74      6.65 o
 -17   2   8      349.47      329.68      6.32 o
 -16   2   8       70.90       72.83      2.99 o
 -15   2   8       27.08       22.85      2.06 o
 -14   2   8      283.01      269.63      4.67 o
 -13   2   8      497.64      479.27      7.85 o
 -12   2   8      325.18      340.82      5.17 o
 -11   2   8       89.27       82.18      3.65 o
 -10   2   8      122.26      135.30      3.61 o
  -9   2   8      568.78      539.33      7.94 o
  -8   2   8      646.86      580.24      7.68 o
  -7   2   8      293.87      273.93      5.04 o
  -6   2   8        8.35        8.59      2.02 o
  -5   2   8      159.49      158.99      4.59 o
  -4   2   8      594.24      569.09     15.69 o
  -3   2   8      768.78      709.71     11.17 o
  -2   2   8      367.33      317.86      7.10 o
  -1   2   8        9.45        4.78      2.12 o
   0   2   8       69.70       75.50      3.08 o
   1   2   8      386.67      373.09      5.43 o
   2   2   8      643.81      629.17      7.40 o
   3   2   8      472.01      460.15      5.75 o
   4   2   8      108.32      105.70      3.20 o
   5   2   8        9.09       12.47      1.80 o
   6   2   8      231.25      234.37      4.74 o
   7   2   8      515.16      503.97      7.92 o
   8   2   8      499.08      488.65      7.92 o
   9   2   8      210.37      204.96      5.35 o
  10   2   8       12.34       11.45      2.67 o
  11   2   8      145.19      150.84      5.40 o
  12   2   8      476.53      487.95      9.14 o
  13   2   8      409.18      382.80      8.14 o
  14   2   8      149.86      136.85      5.43 o
  15   2   8        0.74       -1.08      3.05 o
  16   2   8       96.84       90.49      6.70 o
  17   2   8      250.22      241.96     10.37 o
  18   2   8      236.01      236.45     19.29 o
  19   2   8       82.38       78.15      6.89 o
  20   2   8        0.34       -4.33      4.33 o
  21   2   8       73.76       65.88      6.89 o
  22   2   8      126.10      120.84     19.90 o
  23   2   8      117.23      128.81      8.87 o
 -28   3   8        0.06       -1.69      2.73 o
 -27   3   8        0.07        0.29      3.39 o
 -26   3   8        0.49       -1.53      2.40 o
 -25   3   8        0.04       -1.00      2.41 o
 -24   3   8        1.73        1.46      2.29 o
 -23   3   8       89.58      104.24      3.73 o
 -22   3   8       16.06       12.63      2.01 o
 -21   3   8        1.41        2.45      2.01 o
 -20   3   8        0.44       -1.29      1.74 o
 -19   3   8        1.93       -0.85      1.67 o
 -18   3   8        6.00        4.31      2.49 o
 -17   3   8        8.62        2.55      2.24 o
 -16   3   8        3.45        0.39      2.07 o
 -15   3   8        2.34       -1.94      1.94 o
 -14   3   8       18.05       15.68      2.43 o
 -13   3   8       28.05       25.79      2.66 o
 -12   3   8       60.71       64.25      3.35 o
 -11   3   8       33.23       40.77      2.94 o
 -10   3   8       60.20       56.33      3.17 o
  -9   3   8        3.71       -0.06      1.50 o
  -8   3   8       67.12       73.88      2.81 o
  -7   3   8      230.23      210.44      5.61 o
  -6   3   8      213.16      208.48      4.47 o
  -5   3   8       81.72       90.82      4.03 o
  -4   3   8        1.05        0.50      2.69 o
  -3   3   8       78.60       86.65      4.57 o
  -2   3   8      156.64      153.44      4.20 o
  -1   3   8       78.21       63.55      3.42 o
   0   3   8     1373.82     1314.04     12.76 o
   1   3   8       63.51       68.60      2.88 o
   2   3   8      221.19      207.61      4.86 o
   3   3   8      119.51      112.82      4.29 o
   4   3   8       26.05       23.17      2.73 o
   5   3   8        0.25       -1.43      2.45 o
   6   3   8       23.78       28.28      3.57 o
   7   3   8       56.35       54.13      6.89 o
   8   3   8       59.49       58.97      3.65 o
   9   3   8       15.02       14.75      3.53 o
  10   3   8       11.10        3.63      2.93 o
  11   3   8       16.42        9.08      3.29 o
  12   3   8       50.82       48.35      4.30 o
  13   3   8       22.99       20.23      3.76 o
  14   3   8        0.78        4.11      3.05 o
  15   3   8        4.00        1.33      3.29 o
  16   3   8        9.98       10.25      3.76 o
  17   3   8        5.00       -4.90      5.51 o
  18   3   8        0.21        0.00      6.12 o
  19   3   8        0.59       -1.22      6.12 o
  20   3   8        2.38       -0.61      7.35 o
  21   3   8        3.54        3.67      7.35 o
  22   3   8       49.46       66.13     11.02 o
 -26   4   8        3.51        4.53      2.64 o
 -25   4   8       88.20       99.25      5.47 o
 -24   4   8      169.25      174.91      7.76 o
 -23   4   8       77.47       85.16      5.74 o
 -22   4   8        6.25       -1.03      5.38 o
 -21   4   8        4.91       11.74      3.41 o
 -20   4   8       55.63       54.13      4.42 o
 -19   4   8      191.24      190.08      6.96 o
 -18   4   8      311.45      327.58      8.83 o
 -17   4   8      198.94      200.71      5.74 o
 -16   4   8       10.69       13.07      2.71 o
 -15   4   8       89.77       94.04      4.56 o
 -14   4   8      275.54      289.04      6.02 o
 -13   4   8      317.52      353.41      6.56 o
 -12   4   8     1166.53     1068.37     13.44 o
 -11   4   8       76.83       63.82      3.28 o
 -10   4   8       34.09       33.16      2.65 o
  -9   4   8      183.67      190.04      9.05 o
  -8   4   8      354.81      371.77      9.83 o
  -7   4   8      274.50      307.09      6.90 o
  -6   4   8       52.47       54.25      5.30 o
  -5   4   8       43.93       36.42      3.96 o
  -4   4   8      347.33      355.28      8.80 o
  -3   4   8      380.29      402.83      7.13 o
  -2   4   8       95.13      105.60      4.42 o
  -1   4   8       39.52       45.74      3.55 o
   0   4   8      200.52      187.25      6.39 o
   1   4   8       43.13       43.91      6.53 o
   2   4   8      237.98      242.11      6.91 o
   3   4   8      463.80      459.66      9.55 o
   4   4   8      195.79      218.48      6.75 o
   5   4   8        3.21        4.80      3.30 o
   6   4   8      276.11      273.03      7.93 o
   7   4   8      586.52      591.15     11.63 o
   8   4   8      494.78      504.93     11.38 o
   9   4   8      132.11      127.15      5.99 o
  10   4   8       23.71       19.77      5.38 o
  11   4   8       95.30      106.49      5.63 o
  12   4   8      519.62      493.70     13.24 o
  13   4   8      325.64      324.78     10.72 o
  14   4   8       50.63       43.36      7.65 o
  15   4   8       22.05       19.59      5.20 o
  16   4   8      170.00      182.54      9.50 o
  17   4   8      234.12      236.53     10.37 o
  18   4   8      104.90       93.69     11.63 o
  19   4   8        2.65        2.45      6.73 o
  20   4   8       25.69       39.19      9.18 o
 -24   5   8        1.38        3.04      5.40 o
 -23   5   8       27.41       19.05      6.43 o
 -22   5   8        5.95        7.35      7.35 o
 -21   5   8        0.15       -3.06      4.76 o
 -20   5   8        0.10       -0.20      4.53 o
 -19   5   8        1.70        4.29      4.33 o
 -18   5   8       12.63       12.25      7.35 o
 -17   5   8       30.43       28.87      4.21 o
 -16   5   8       21.61       22.78      3.94 o
 -15   5   8        4.32        4.69      3.53 o
 -14   5   8        0.03       -1.84      3.18 o
 -13   5   8       10.57       13.10      3.40 o
 -12   5   8       42.49       49.77      3.90 o
 -11   5   8       75.26       82.00      4.58 o
 -10   5   8       18.94       21.30      3.44 o
  -9   5   8        5.71        2.75      3.45 o
  -8   5   8        1.28       -2.48      2.48 o
  -7   5   8        1.41       -0.80      2.48 o
  -6   5   8       10.81       10.73      3.09 o
  -5   5   8       25.35       30.73      3.76 o
  -4   5   8       45.62       44.81      3.30 o
  -3   5   8       52.34       42.04      4.09 o
  -2   5   8        5.37        3.69      2.35 o
  -1   5   8      174.72      183.50      5.22 o
   0   5   8       74.39       79.38      3.84 o
   1   5   8       60.05       65.97      3.80 o
   2   5   8       34.36       30.23      3.81 o
   3   5   8        0.95        0.88      2.78 o
   4   5   8       51.35       56.86      8.88 o
   5   5   8       62.70       72.83      7.65 o
   6   5   8        6.54        5.65      3.82 o
   7   5   8       15.98       12.11      3.82 o
   8   5   8       50.72       49.09      5.14 o
   9   5   8       46.26       41.67      6.12 o
  10   5   8       21.98       15.34      4.53 o
  11   5   8        0.17        5.20      3.90 o
  12   5   8        4.56        3.37      4.33 o
  13   5   8       37.73       29.65      5.40 o
  14   5   8       30.89       17.93      4.96 o
  15   5   8        3.06       -0.70      4.53 o
  16   5   8        1.50        3.00      4.53 o
  17   5   8        4.89        3.34      4.70 o
  18   5   8        3.24        0.00      4.76 o
 -21   6   8        6.58        7.35      7.96 o
 -20   6   8        5.91        1.84      7.35 o
 -19   6   8       43.52       34.29      8.57 o
 -18   6   8       81.48       86.95     11.02 o
 -17   6   8       63.97       81.44     10.41 o
 -16   6   8       11.11       16.53      7.35 o
 -15   6   8       11.78        8.57      6.73 o
 -14   6   8       94.59      102.26     10.41 o
 -13   6   8      169.54      199.86      9.74 o
 -12   6   8      114.27      117.33      7.36 o
 -11   6   8        0.25        7.41      5.20 o
 -10   6   8        0.39       -0.92      3.90 o
  -9   6   8       81.79       87.44      6.70 o
  -8   6   8      244.19      272.41     13.31 o
  -7   6   8      229.61      231.36     10.42 o
  -6   6   8       63.18       55.20      3.44 o
  -5   6   8        8.80        6.64      2.86 o
  -4   6   8      157.48      141.95      5.41 o
  -3   6   8      270.68      261.64      9.79 o
  -2   6   8      268.10      274.65      7.35 o
  -1   6   8      131.05      139.46      5.62 o
   0   6   8       11.15       15.03      3.45 o
   1   6   8      161.01      180.97      9.16 o
   2   6   8      275.61      281.03      7.84 o
   3   6   8      207.82      201.19      6.94 o
   4   6   8       59.34       69.10      7.81 o
   5   6   8        3.80        1.74      3.96 o
   6   6   8       92.01       94.11      6.18 o
   7   6   8      156.18      173.36     10.72 o
   8   6   8      119.15      120.81      7.21 o
   9   6   8       32.10       36.41      7.35 o
  10   6   8        7.07        8.13      8.27 o
  11   6   8       22.19       16.83      5.40 o
  12   6   8       40.05       38.50      6.12 o
  13   6   8       66.00       77.17      6.89 o
  14   6   8       40.27       42.32     11.33 o
  15   6   8        3.80        2.29      4.96 o
 -17   7   8        0.70       -3.06      7.35 o
 -16   7   8       10.26       18.37      7.96 o
 -15   7   8       25.73       23.27      8.57 o
 -14   7   8       11.55       11.63      7.35 o
 -13   7   8        0.80        1.22      6.73 o
 -12   7   8       13.82       23.27      7.96 o
 -11   7   8       35.58       39.80      8.57 o
 -10   7   8       10.83       14.69      7.35 o
  -9   7   8        0.13        1.22      6.12 o
  -8   7   8       13.03       17.14      7.35 o
  -7   7   8       65.28       86.33      9.80 o
  -6   7   8      102.84      110.46      5.75 o
  -5   7   8       41.26       41.22      4.59 o
  -4   7   8        1.84        3.78      3.51 o
  -3   7   8       58.57       72.25      5.19 o
  -2   7   8      137.91      134.42      6.90 o
  -1   7   8      408.35      420.65     23.58 o
   0   7   8       24.27       24.06      4.70 o
   1   7   8        9.23       10.68      5.82 o
   2   7   8       18.36       19.26      4.70 o
   3   7   8       83.46       84.30      6.18 o
   4   7   8       72.37       66.89     12.25 o
   5   7   8       27.01       33.83      9.18 o
   6   7   8        2.59       -3.06      6.73 o
   7   7   8        1.99       -1.35      4.90 o
   8   7   8        8.47        6.62      4.70 o
   9   7   8        9.11       11.45      4.96 o
  10   7   8        8.17        9.32      4.96 o
  11   7   8        0.13       -0.92      4.76 o
  -9   8   8       47.06       44.70      9.18 o
  -8   8   8       76.93       83.89     11.02 o
  -7   8   8       64.07       73.00      7.04 o
  -6   8   8       19.02       16.53      4.17 o
  -5   8   8        1.04        0.52      5.20 o
  -4   8   8       39.74       44.37      5.19 o
  -3   8   8      111.31      114.20      7.35 o
  -2   8   8      147.90      155.47      7.92 o
  -1   8   8       42.30       46.68      5.43 o
   0   8   8        4.43        6.65      4.41 o
   1   8   8       77.29       93.29     15.31 o
   2   8   8      106.70      124.34      7.35 o
   3   8   8       55.75       64.06      6.18 o
 -27   1   9      117.03      126.12      5.89 o
 -26   1   9       40.84       36.81      3.19 o
 -25   1   9        7.82        6.54      2.56 o
 -24   1   9       32.05       32.21      3.14 o
 -23   1   9      268.45      257.43      6.18 o
 -22   1   9      290.58      287.62     10.68 o
 -21   1   9       90.79       91.51      3.98 o
 -20   1   9        8.11        5.24      2.48 o
 -19   1   9      227.95      218.36      6.64 o
 -18   1   9      482.05      481.97      8.53 o
 -17   1   9      443.83      429.41      7.94 o
 -16   1   9      124.03      115.34      4.53 o
 -15   1   9       20.35       19.68      2.70 o
 -14   1   9      290.38      275.68      9.19 o
 -13   1   9      591.81      580.52      9.13 o
 -12   1   9      321.57      319.63      6.58 o
 -11   1   9      224.10      216.85      6.71 o
 -10   1   9       55.29       52.40      2.87 o
  -9   1   9       39.72       48.69      3.03 o
  -8   1   9      414.50      385.42      7.89 o
  -7   1   9      712.65      657.50     13.98 o
  -6   1   9      533.56      524.87     11.08 o
  -5   1   9      139.41      137.53      6.12 o
  -4   1   9       29.86       23.94      4.63 o
  -3   1   9      492.46      487.34     11.21 o
  -2   1   9       18.38       19.18      2.71 o
  -1   1   9     1490.79     1449.66     13.18 o
   0   1   9      197.50      199.86      4.31 o
   1   1   9       98.71       93.92      3.13 o
   2   1   9      603.34      571.75      7.22 o
   3   1   9      717.84      689.84      8.11 o
   4   1   9      322.20      304.71      5.24 o
   5   1   9        7.93        9.03      2.07 o
   6   1   9      167.44      173.79      4.51 o
   7   1   9      577.32      565.06      8.59 o
   8   1   9      662.78      623.89      9.21 o
   9   1   9      340.08      339.96      7.63 o
  10   1   9        2.68       -0.02      2.59 o
  11   1   9      118.96       96.40      5.39 o
  12   1   9      402.75      402.58      9.96 o
  13   1   9      504.32      509.63     11.34 o
  14   1   9      309.17      305.83     11.47 o
  15   1   9       46.29       47.10      6.27 o
  16   1   9       25.05       31.53      5.63 o
  17   1   9      178.72      176.67      9.53 o
  18   1   9      265.97      289.91     11.90 o
  19   1   9      156.90      178.78      9.96 o
  20   1   9        2.12        1.22      5.20 o
  21   1   9       59.86       69.20      7.57 o
 -27   2   9        1.29        0.14      2.89 o
 -26   2   9        0.81        0.00      2.70 o
 -25   2   9        0.02       -1.03      2.67 o
 -24   2   9        0.41       -2.42      2.42 o
 -23   2   9        7.23        7.06      3.16 o
 -22   2   9        2.57        5.68      2.51 o
 -21   2   9        2.79        0.38      2.25 o
 -20   2   9       10.69       11.16      2.54 o
 -19   2   9        2.40        1.92      2.22 o
 -18   2   9        1.15       -1.82      2.19 o
 -17   2   9        4.03        0.87      1.98 o
 -16   2   9        1.45       -1.64      2.03 o
 -15   2   9       17.22       13.64      2.34 o
 -14   2   9      176.93      175.56      4.75 o
 -13   2   9      645.39      628.25      8.68 o
 -12   2   9       56.16       61.63      3.11 o
 -11   2   9        0.53        0.70      1.96 o
 -10   2   9       39.13       47.50      2.80 o
  -9   2   9       33.01       33.84      2.54 o
  -8   2   9        0.60       -1.17      2.12 o
  -7   2   9       43.83       44.99      3.10 o
  -6   2   9      102.68      105.42      5.28 o
  -5   2   9       27.22       18.16      3.66 o
  -4   2   9        1.48       -2.16      2.58 o
  -3   2   9        0.05        1.95      2.69 o
  -2   2   9       68.81       74.78      3.22 o
  -1   2   9       15.34       11.41      2.06 o
   0   2   9       66.08       68.30      3.65 o
   1   2   9       87.69       80.55      3.24 o
   2   2   9        0.11       -1.45      1.62 o
   3   2   9       66.88       70.00      2.77 o
   4   2   9       82.10       81.78      3.00 o
   5   2   9       26.40       27.77      3.00 o
   6   2   9        0.92        0.53      2.19 o
   7   2   9        0.98       -2.45      2.45 o
   8   2   9        7.82        5.99      2.67 o
   9   2   9       47.10       53.40      3.78 o
  10   2   9        2.70       -1.71      2.59 o
  11   2   9        6.39        6.01      2.80 o
  12   2   9        0.43       -2.75      2.83 o
  13   2   9        1.48       -3.18      3.18 o
  14   2   9        4.95        6.00      3.37 o
  15   2   9        3.16        0.48      4.10 o
  16   2   9        0.08       -2.76      4.33 o
  17   2   9        0.85       -4.33      4.33 o
  18   2   9        1.13        3.06      4.76 o
  19   2   9        5.34       12.39      5.40 o
  20   2   9       18.18       21.31      5.83 o
 -25   3   9        4.59       11.30      3.22 o
 -24   3   9      123.67      139.58      4.92 o
 -23   3   9       98.33      118.74      5.76 o
 -22   3   9       85.66       95.74      4.13 o
 -21   3   9       44.23       40.06      4.07 o
 -20   3   9        3.07       -0.75      2.27 o
 -19   3   9       30.09       34.41      2.88 o
 -18   3   9      170.49      173.65      5.17 o
 -17   3   9      261.59      256.04      5.38 o
 -16   3   9      189.65      188.77      4.60 o
 -15   3   9       65.96       72.72      3.03 o
 -14   3   9        7.98        8.52      1.97 o
 -13   3   9      218.39      236.73      4.79 o
 -12   3   9      632.33      630.64      8.61 o
 -11   3   9      322.38      318.07      9.14 o
 -10   3   9       17.33       17.22      2.37 o
  -9   3   9       89.63       84.99      4.00 o
  -8   3   9      364.07      350.24      6.93 o
  -7   3   9      435.99      416.43      7.59 o
  -6   3   9      192.16      179.64      6.95 o
  -5   3   9        3.12       -2.78      2.78 o
  -4   3   9       83.44       78.62      5.06 o
  -3   3   9      282.66      262.38      5.61 o
  -2   3   9     1424.12     1411.93     15.07 o
  -1   3   9        8.81       13.55      3.09 o
   0   3   9        8.01        2.59      2.56 o
   1   3   9       14.60        7.33      2.61 o
   2   3   9      170.57      150.64      6.54 o
   3   3   9      431.99      430.78      8.40 o
   4   3   9      495.73      489.67      8.95 o
   5   3   9      202.89      209.90      6.21 o
   6   3   9        0.12       -2.85      5.29 o
   7   3   9      175.64      168.47      6.66 o
   8   3   9      429.02      407.84     17.94 o
   9   3   9      366.43      364.14      9.55 o
  10   3   9      156.89      152.67      6.75 o
  11   3   9        0.20        1.29      5.51 o
  12   3   9      162.09      189.47      9.06 o
  13   3   9      313.09      319.30     11.42 o
  14   3   9      175.66      153.88     10.10 o
  15   3   9       12.18        8.79      4.70 o
  16   3   9       39.76       43.86      6.27 o
  17   3   9      137.34      140.23     12.86 o
  18   3   9      135.53      145.74     13.47 o
  19   3   9       67.44       58.17      9.80 o
 -24   4   9        0.95       -4.30      4.91 o
 -23   4   9        0.80       -0.87      3.98 o
 -22   4   9        0.29        3.95      3.51 o
 -21   4   9        0.25       -2.07      3.11 o
 -20   4   9        3.16        3.88      3.44 o
 -19   4   9        3.46       -1.32      3.13 o
 -18   4   9        0.07       -2.56      2.90 o
 -17   4   9       12.94       11.55      3.26 o
 -16   4   9       32.33       31.95      4.10 o
 -15   4   9       26.70       27.23      3.65 o
 -14   4   9        6.76        5.71      3.40 o
 -13   4   9       21.15       14.54      4.51 o
 -12   4   9        4.34        6.97      3.37 o
 -11   4   9       90.13      100.17      6.89 o
 -10   4   9      122.94      124.10      4.09 o
  -9   4   9       37.54       31.03      5.82 o
  -8   4   9        1.32       -2.35      2.35 o
  -7   4   9       48.20       38.53      5.40 o
  -6   4   9       90.56       73.99      6.49 o
  -5   4   9       85.19       87.65      6.74 o
  -4   4   9       53.48       57.14      3.81 o
  -3   4   9        1.90        2.54      2.67 o
  -2   4   9       71.89       78.15      4.46 o
  -1   4   9       86.40       94.23      4.95 o
   0   4   9       63.35       50.05      3.94 o
   1   4   9       23.81       20.90      3.39 o
   2   4   9        0.09       -2.94      3.06 o
   3   4   9       40.61       42.86      4.53 o
   4   4   9       86.97       97.34      5.88 o
   5   4   9       64.56       77.09      5.74 o
   6   4   9       12.60       13.60      4.10 o
   7   4   9        5.00        0.20      3.82 o
   8   4   9       43.33       41.51      5.40 o
   9   4   9       23.44       19.13      5.82 o
  10   4   9        9.89        7.55      4.53 o
  11   4   9       16.28       22.28      4.96 o
  12   4   9        0.12       -1.53      4.33 o
  13   4   9        7.77        9.18      4.76 o
  14   4   9       11.75       11.94      4.76 o
  15   4   9        5.90        4.84      4.96 o
  16   4   9        1.09        4.29      5.20 o
  17   4   9        0.04       -6.73      6.73 o
 -21   5   9       32.42       39.00      9.18 o
 -20   5   9        0.35       -4.92      4.96 o
 -19   5   9       23.89       32.99     14.08 o
 -18   5   9       76.15       83.47     12.86 o
 -17   5   9       98.53      113.93      9.49 o
 -16   5   9       79.00       94.27      7.57 o
 -15   5   9       14.70       23.32     10.41 o
 -14   5   9       26.31       38.73      5.83 o
 -13   5   9      114.28      120.67     10.72 o
 -12   5   9      257.57      256.52     11.33 o
 -11   5   9      100.77      120.54      7.57 o
 -10   5   9        1.67        4.96      4.26 o
  -9   5   9       34.93       28.49      4.83 o
  -8   5   9      119.62      120.24      7.49 o
  -7   5   9      195.50      223.80     18.98 o
  -6   5   9      143.17      164.11     13.47 o
  -5   5   9       16.37       16.86      3.29 o
  -4   5   9       14.02        6.70      4.29 o
  -3   5   9       58.86       66.40      9.80 o
  -2   5   9      938.85      941.26     20.23 o
  -1   5   9        4.91       14.33      4.08 o
   0   5   9       22.08       25.21      4.17 o
   1   5   9        4.01        4.00      3.98 o
   2   5   9      121.29      125.22     14.70 o
   3   5   9      231.31      216.80      8.68 o
   4   5   9      171.21      172.96      8.24 o
   5   5   9       41.81       47.47      5.30 o
   6   5   9        5.18        2.71      4.10 o
   7   5   9       97.83      103.34      6.89 o
   8   5   9      174.03      190.34      9.12 o
   9   5   9      124.17      127.52      7.76 o
  10   5   9       31.03       39.71      5.58 o
  11   5   9        6.01       18.71      4.96 o
  12   5   9       55.93       60.55     10.72 o
  13   5   9       91.07       92.73      7.32 o
  14   5   9       75.47       82.98      8.27 o
  15   5   9       27.72       37.83      6.45 o
 -18   6   9        8.62        1.84      7.35 o
 -17   6   9        1.12       -3.06      6.73 o
 -16   6   9        6.73       14.69      7.35 o
 -15   6   9       14.27       10.10      5.20 o
 -14   6   9        3.28        4.68      5.82 o
 -13   6   9      193.26      205.57      9.74 o
 -12   6   9       39.48       49.69     14.69 o
 -11   6   9       35.49       39.19      5.83 o
 -10   6   9       21.33       18.55      4.96 o
  -9   6   9        7.01        2.71      5.51 o
  -8   6   9        0.52       -0.52      4.10 o
  -7   6   9       17.11       18.44      2.99 o
  -6   6   9       47.38       54.98      3.87 o
  -5   6   9       71.16       66.37      4.20 o
  -4   6   9       34.92       32.27      3.68 o
  -3   6   9        7.68        7.25      3.62 o
  -2   6   9       33.57       46.53      9.18 o
  -1   6   9      207.16      216.63     20.21 o
   0   6   9       44.68       42.13      4.98 o
   1   6   9        1.64        6.70      3.96 o
   2   6   9        0.83       -0.29      3.96 o
   3   6   9        8.54        7.29      4.26 o
   4   6   9       22.02       28.20      4.70 o
   5   6   9       26.90       23.86      4.85 o
   6   6   9       17.48       20.46      4.85 o
   7   6   9        4.95        7.32      4.53 o
   8   6   9        0.03        4.16      4.26 o
   9   6   9        0.99        0.92      4.33 o
  10   6   9       14.13       22.61      5.82 o
  11   6   9       12.35        5.86      6.12 o
 -12   7   9       13.94       22.04      8.57 o
 -11   7   9       18.16       18.98      7.96 o
 -10   7   9        4.45       -6.73      6.73 o
  -9   7   9        6.13        9.18      7.35 o
  -8   7   9       47.99       39.19      9.18 o
  -7   7   9       97.36       94.91      5.75 o
  -6   7   9       96.80       99.76      7.65 o
  -5   7   9       33.30       32.02      4.64 o
  -4   7   9        3.92        3.80      3.96 o
  -3   7   9       96.08       93.46      6.00 o
  -2   7   9       66.34       64.58      5.88 o
  -1   7   9      245.55      253.54     12.25 o
   0   7   9       60.94       60.00      7.35 o
   1   7   9        1.03        0.00      5.51 o
   2   7   9       62.72       67.96      7.96 o
   3   7   9      103.01      104.09      9.18 o
   4   7   9       62.12       64.85      6.32 o
   5   7   9       13.78       15.20      4.96 o
   6   7   9        0.24       -4.53      4.53 o
 -25   0  10       19.06       17.19      4.98 o
 -24   0  10        6.19        7.69      4.64 o
 -23   0  10       89.86       78.75      6.45 o
 -22   0  10      202.09      181.97      8.37 o
 -21   0  10      178.90      182.16      8.50 o
 -20   0  10       30.59       32.20      5.82 o
 -19   0  10       42.03       38.14      7.04 o
 -18   0  10      276.84      286.27     13.17 o
 -17   0  10      334.75      330.35     18.68 o
 -16   0  10      221.45      220.36     16.84 o
 -15   0  10      684.55      687.20     17.46 o
 -14   0  10      606.79      668.56     14.71 o
 -13   0  10      169.30      160.61      7.92 o
 -12   0  10      248.77      241.24      8.95 o
 -11   0  10      353.90      359.06     18.68 o
 -10   0  10      290.21      292.61      9.57 o
  -9   0  10       93.54       79.44      5.88 o
  -8   0  10       19.17       20.20      7.35 o
  -7   0  10      387.02      381.55     12.34 o
  -6   0  10      661.94      645.60     17.46 o
  -5   0  10      410.76      400.82     12.56 o
  -4   0  10      176.16      181.92      8.87 o
  -3   0  10       47.89       49.96      4.14 o
  -2   0  10       99.50      101.22      5.21 o
  -1   0  10      498.32      515.44     10.72 o
   0   0  10      656.22      623.71     11.80 o
   1   0  10      136.47      137.81      6.20 o
   2   0  10       87.34       79.47      5.16 o
   3   0  10      591.32      577.99     16.13 o
   4   0  10      667.18      654.14     12.51 o
   5   0  10      236.04      243.93      7.82 o
   6   0  10        2.15        2.39      4.20 o
   7   0  10      111.30      115.54      5.88 o
   8   0  10      955.71     1050.30     23.29 o
   9   0  10      318.44      301.40     14.70 o
  10   0  10      155.39      146.78      8.00 o
  11   0  10        4.97        9.80      6.73 o
  12   0  10       79.11       85.72     10.41 o
  13   0  10      281.00      297.65     17.15 o
  14   0  10      343.82      382.20     18.99 o
  15   0  10      163.72      157.38     13.47 o
  16   0  10        8.70       10.41      7.35 o
  17   0  10       17.90       27.55      8.57 o
  18   0  10       39.38       36.74      9.18 o
 -25   1  10        1.31       -1.05      3.03 o
 -24   1  10        1.77       -3.18      3.18 o
 -23   1  10        2.52        0.57      3.99 o
 -22   1  10        0.77       -2.32      2.95 o
 -21   1  10        0.97       -1.82      3.28 o
 -20   1  10        7.81        7.31      2.95 o
 -19   1  10       11.63        5.18      2.95 o
 -18   1  10       16.66       15.24      3.22 o
 -17   1  10       14.44       10.01      2.85 o
 -16   1  10        0.30        1.18      2.67 o
 -15   1  10       20.15       29.99      3.31 o
 -14   1  10       54.63       54.14      4.33 o
 -13   1  10        0.34        3.74      2.59 o
 -12   1  10        2.43        0.80      2.48 o
 -11   1  10        2.66        3.77      3.09 o
 -10   1  10       10.92        7.63      2.43 o
  -9   1  10        4.77       -0.84      2.44 o
  -8   1  10        0.23       -1.15      3.62 o
  -7   1  10        0.60        0.09      2.93 o
  -6   1  10        4.94        1.25      2.88 o
  -5   1  10        5.12        4.16      3.35 o
  -4   1  10        8.01        9.86      3.29 o
  -3   1  10      288.49      295.16      5.73 o
  -2   1  10       16.05       16.82      2.40 o
  -1   1  10       40.37       38.76      2.81 o
   0   1  10       10.55        9.66      2.31 o
   1   1  10        1.34       -1.26      2.01 o
   2   1  10       15.76       13.99      2.32 o
   3   1  10       13.44       13.26      2.39 o
   4   1  10        1.55       -2.02      2.02 o
   5   1  10        4.35        1.86      3.06 o
   6   1  10       29.97       29.00      3.05 o
   7   1  10       33.61       33.69      3.37 o
   8   1  10       62.17       63.27      4.27 o
   9   1  10        0.45        0.33      2.82 o
  10   1  10       10.96        2.22      3.66 o
  11   1  10       18.75       14.27      3.94 o
  12   1  10       19.41       14.99      4.00 o
  13   1  10       13.16       10.09      4.96 o
  14   1  10        3.12       -0.83      5.82 o
  15   1  10        0.06       -4.59      4.59 o
  16   1  10        2.55        2.00      4.96 o
  17   1  10        5.47        2.48      4.96 o
  18   1  10        3.27        1.44      4.96 o
 -24   2  10        0.05        0.30      3.03 o
 -23   2  10       20.87       15.96      3.89 o
 -22   2  10       68.90       62.74      4.01 o
 -21   2  10       99.35      103.68      4.89 o
 -20   2  10       73.25       64.28      4.08 o
 -19   2  10       10.56        7.60      3.15 o
 -18   2  10       25.73       28.67      3.40 o
 -17   2  10      164.23      161.48      5.47 o
 -16   2  10      262.86      278.10      6.73 o
 -15   2  10      217.10      235.91      6.89 o
 -14   2  10       12.68       19.43      3.80 o
 -13   2  10       30.53       31.78      3.24 o
 -12   2  10      284.65      288.10      7.96 o
 -11   2  10      518.46      514.17     10.17 o
 -10   2  10      346.92      318.95      8.17 o
  -9   2  10       35.11       22.58      3.49 o
  -8   2  10       89.57       84.20      6.89 o
  -7   2  10      442.35      440.32     10.95 o
  -6   2  10      614.29      589.60     20.39 o
  -5   2  10      400.45      384.92     10.13 o
  -4   2  10       53.34       48.12      6.45 o
  -3   2  10      118.14      125.55      4.42 o
  -2   2  10      516.73      498.46      8.16 o
  -1   2  10      645.21      602.18     11.17 o
   0   2  10      387.89      367.11      6.54 o
   1   2  10       62.93       65.09      4.84 o
   2   2  10       42.72       41.76      2.92 o
   3   2  10      344.86      345.42      6.97 o
   4   2  10      564.99      566.84      9.03 o
   5   2  10      399.97      383.12      9.38 o
   6   2  10       78.26       73.16      4.40 o
   7   2  10       24.55       21.14      3.78 o
   8   2  10      216.87      210.60      9.11 o
   9   2  10      271.87      270.77      8.51 o
  10   2  10      229.77      229.82      9.71 o
  11   2  10       52.37       48.09      4.80 o
  12   2  10       10.18        8.05      3.86 o
  13   2  10      117.08      125.66      6.55 o
  14   2  10      164.92      166.18      9.68 o
  15   2  10       90.24       97.62      8.00 o
  16   2  10        9.62        9.80      5.20 o
  17   2  10       10.11       12.86      7.96 o
 -23   3  10        9.13        5.51      2.84 o
 -22   3  10       10.81        9.43      2.81 o
 -21   3  10        3.24       -0.49      2.91 o
 -20   3  10        1.24        1.81      2.69 o
 -19   3  10       16.50       13.23      3.89 o
 -18   3  10       32.63       34.07      3.38 o
 -17   3  10       12.04       10.47      2.92 o
 -16   3  10        5.32        3.88      2.59 o
 -15   3  10       35.55       37.05      3.38 o
 -14   3  10       94.71       99.13      4.41 o
 -13   3  10        2.06        3.42      2.59 o
 -12   3  10        8.79        7.29      2.57 o
 -11   3  10       18.25       13.90      2.91 o
 -10   3  10       30.62       29.01      3.41 o
  -9   3  10       40.25       32.27      3.63 o
  -8   3  10       10.76        5.57      4.59 o
  -7   3  10        6.76        8.27      4.33 o
  -6   3  10       41.71       36.99      5.40 o
  -5   3  10       69.48       64.80      4.77 o
  -4   3  10      196.00      196.54      5.77 o
  -3   3  10      144.10      157.28      6.63 o
  -2   3  10        0.02        2.34      2.61 o
  -1   3  10       20.02       14.63      3.03 o
   0   3  10       70.28       65.58      7.06 o
   1   3  10       60.35       46.47      4.98 o
   2   3  10       16.27       20.50      4.41 o
   3   3  10        0.73        5.58      3.82 o
   4   3  10       30.50       34.70      4.85 o
   5   3  10       72.54       69.89      8.27 o
   6   3  10       65.20       61.98      5.74 o
   7   3  10       15.13        8.83      6.73 o
   8   3  10       10.15        8.27      4.33 o
   9   3  10       17.13       12.36      4.70 o
  10   3  10       14.36       20.94      5.14 o
  11   3  10       10.47        6.85      4.70 o
  12   3  10       10.76       12.78      5.14 o
  13   3  10        8.13       18.52      5.14 o
  14   3  10        0.91       -0.85      5.51 o
  15   3  10        1.17        5.67      4.96 o
  16   3  10        3.32        6.73      7.35 o
 -21   4  10       63.00       62.44      5.73 o
 -20   4  10       16.14       11.57      4.30 o
 -19   4  10        0.51       -1.77      3.86 o
 -18   4  10       30.40       24.65      5.83 o
 -17   4  10      126.46      138.75      8.57 o
 -16   4  10      169.47      179.41      5.79 o
 -15   4  10       30.04       31.30      3.45 o
 -14   4  10      283.99      296.80      7.16 o
 -13   4  10       53.27       55.36      7.96 o
 -12   4  10      220.88      227.92      7.96 o
 -11   4  10      203.17      221.34     10.10 o
 -10   4  10       75.33       89.03      5.75 o
  -9   4  10        0.04        3.67      6.12 o
  -8   4  10       53.43       49.60      8.57 o
  -7   4  10      121.59      129.20     11.63 o
  -6   4  10      161.98      188.00     14.08 o
  -5   4  10      132.47      143.03      6.77 o
  -4   4  10        2.52       -0.50      3.51 o
  -3   4  10       10.08       10.16      4.08 o
  -2   4  10      319.90      312.87      9.63 o
  -1   4  10      258.85      261.41      9.06 o
   0   4  10       71.04       77.95      5.55 o
   1   4  10        3.44        1.16      3.96 o
   2   4  10       17.58       10.04      4.90 o
   3   4  10       95.17       93.25      9.80 o
   4   4  10      176.27      177.29      8.24 o
   5   4  10      155.20      150.17      8.24 o
   6   4  10       30.67       21.72      5.14 o
   7   4  10       23.62       15.81      4.70 o
   8   4  10       18.36       26.79      5.14 o
   9   4  10      241.57      305.46     11.32 o
  10   4  10      130.47      127.66      9.19 o
  11   4  10       13.04        9.49      5.14 o
  12   4  10       17.82       32.97      6.43 o
  13   4  10       80.79       93.77      7.76 o
  14   4  10       95.55       99.99     12.86 o
 -18   5  10       10.08        8.27      5.63 o
 -17   5  10        0.02       -3.01      5.82 o
 -16   5  10        0.34        0.13      4.85 o
 -15   5  10        0.26       -1.84      6.73 o
 -14   5  10        0.45       13.47      7.35 o
 -13   5  10       21.97       19.59      7.96 o
 -12   5  10        9.82       11.63      7.35 o
 -11   5  10        0.28       -0.65      3.22 o
 -10   5  10        8.08       -2.45      6.73 o
  -9   5  10       14.28        6.73      7.35 o
  -8   5  10        9.95       16.53      7.35 o
  -7   5  10        0.84        1.15      3.22 o
  -6   5  10        4.49       -3.15      3.15 o
  -5   5  10       12.90       10.05      3.70 o
  -4   5  10        3.66       -0.31      3.62 o
  -3   5  10      117.61      110.60      6.57 o
  -2   5  10        2.67        1.36      4.90 o
  -1   5  10       19.19       17.67      4.41 o
   0   5  10       24.00       19.48      4.53 o
   1   5  10       14.52        9.43      6.43 o
   2   5  10        5.43        6.46      6.43 o
   3   5  10        1.83        0.77      4.10 o
   4   5  10        0.03       -4.29      4.29 o
   5   5  10        2.87        2.20      8.57 o
   6   5  10        7.61        4.34      4.70 o
   7   5  10       17.30       11.02      8.57 o
   8   5  10        4.29        3.62      7.35 o
   9   5  10        6.98        9.24      4.85 o
  10   5  10        0.30        1.25      6.43 o
  11   5  10       16.91       18.27      5.58 o
 -13   6  10       25.68       32.20      6.06 o
 -12   6  10       47.00       42.25      9.80 o
 -11   6  10       39.47       37.96      9.18 o
 -10   6  10       23.25       35.51      9.18 o
  -9   6  10        2.42       -7.35      7.35 o
  -8   6  10       11.83        2.51      3.77 o
  -7   6  10       73.29       72.56      5.35 o
  -6   6  10      126.13      132.75      7.23 o
  -5   6  10       76.58       79.49      5.83 o
  -4   6  10        7.24        7.46      5.20 o
  -3   6  10        3.28       -2.35      3.96 o
  -2   6  10       74.88       70.41      6.00 o
  -1   6  10      151.27      155.13      9.80 o
   0   6  10      104.68      105.22     12.55 o
   1   6  10       14.71       12.96      5.51 o
   2   6  10        8.14        6.82      4.41 o
   3   6  10       54.36       57.03     10.41 o
   4   6  10       69.03       73.25      6.32 o
   5   6  10       36.73       43.43      5.88 o
   6   6  10        5.89        6.62      4.70 o
 -21   1  11       65.23       69.44      4.49 o
 -20   1  11       72.92       76.02      4.49 o
 -19   1  11       42.33       51.32      4.13 o
 -18   1  11        5.60        4.18      3.26 o
 -17   1  11       27.41       38.93      3.85 o
 -16   1  11      127.00      145.78      5.70 o
 -15   1  11      326.79      340.70      9.37 o
 -14   1  11       92.44       85.02      4.49 o
 -13   1  11        2.13        2.14      2.95 o
 -12   1  11       84.91       88.92      4.49 o
 -11   1  11      193.96      206.07     14.65 o
 -10   1  11      258.20      254.07     13.78 o
  -9   1  11      169.66      145.16     10.72 o
  -8   1  11       14.12        0.89      4.70 o
  -7   1  11       59.72       57.93      6.45 o
  -6   1  11      273.22      268.96     16.84 o
  -5   1  11      725.19      739.66     26.66 o
  -4   1  11       70.53       69.99      4.20 o
  -3   1  11       10.12        2.23      3.60 o
  -2   1  11       49.00       55.52      4.15 o
  -1   1  11      267.46      254.75      6.86 o
   0   1  11      382.90      361.26      7.40 o
   1   1  11      230.94      222.31      5.84 o
   2   1  11       27.86       26.44      3.21 o
   3   1  11       35.37       35.64      3.78 o
   4   1  11      221.27      233.69      6.89 o
   5   1  11      337.65      368.55     11.85 o
   6   1  11      129.52      129.64      5.53 o
   7   1  11       76.06       95.52      5.94 o
   8   1  11       33.03       37.09      4.85 o
   9   1  11      145.79      155.40      7.30 o
  10   1  11      147.27      155.87      7.41 o
  11   1  11       84.89       89.62      5.99 o
  12   1  11       22.68       18.82      5.83 o
  13   1  11        1.19        1.22      6.73 o
  14   1  11       42.86       41.23      6.93 o
 -20   2  11        0.04        0.30      3.12 o
 -19   2  11       14.62       15.73      3.49 o
 -18   2  11       20.56       17.12      3.63 o
 -17   2  11        0.51        3.60      4.07 o
 -16   2  11      420.15      442.71     12.20 o
 -15   2  11      108.77      133.63      5.39 o
 -14   2  11       45.66       48.69      3.93 o
 -13   2  11        8.91        4.78      3.03 o
 -12   2  11        0.52       -3.28      3.28 o
 -11   2  11        0.13       -3.05      3.05 o
 -10   2  11        1.22       -1.84      4.33 o
  -9   2  11        6.38        6.07     10.71 o
  -8   2  11        2.90        1.60      4.90 o
  -7   2  11        1.04       -4.33      4.33 o
  -6   2  11        6.24        4.11      4.53 o
  -5   2  11        0.60        0.99      2.85 o
  -4   2  11        1.79       -1.28      2.73 o
  -3   2  11       33.42       22.93      3.24 o
  -2   2  11       32.00       31.37      4.86 o
  -1   2  11        0.06       -1.36      2.80 o
   0   2  11        6.85        3.85      2.56 o
   1   2  11        0.93        1.80      2.98 o
   2   2  11        9.90       10.09      4.33 o
   3   2  11       30.65       31.72      6.90 o
   4   2  11       11.23        7.68      3.60 o
   5   2  11        0.06        4.90      3.53 o
   6   2  11       11.41       15.22      4.49 o
   7   2  11      254.84      304.45      9.25 o
   8   2  11       38.10       32.10      4.57 o
   9   2  11        8.17        4.86      3.96 o
  10   2  11        0.24       -3.64      3.64 o
  11   2  11        2.06       -3.64      3.64 o
  12   2  11        8.89        5.71      4.24 o
  13   2  11       17.14       22.65      8.57 o
 -19   3  11       40.52       46.42      4.04 o
 -18   3  11        0.04        3.27      2.97 o
 -17   3  11       33.51       44.34      3.96 o
 -16   3  11       79.71       93.81      9.23 o
 -15   3  11       45.98       50.33      3.85 o
 -14   3  11       73.08       82.74      5.10 o
 -13   3  11       20.63       19.83      3.81 o
 -12   3  11       22.82       25.57      3.94 o
 -11   3  11      163.84      171.58      7.91 o
 -10   3  11      217.60      229.29     10.80 o
  -9   3  11      100.57      111.22      8.00 o
  -8   3  11        1.61        1.52      4.53 o
  -7   3  11       64.96       69.53      6.89 o
  -6   3  11      196.60      203.21      6.28 o
  -5   3  11      120.01      122.49      5.66 o
  -4   3  11      274.12      262.72      9.82 o
  -3   3  11        9.35       16.30      3.55 o
  -2   3  11       71.65       61.05      7.65 o
  -1   3  11      229.03      232.09      8.95 o
   0   3  11      246.20      258.68      9.71 o
   1   3  11      120.25      123.91      7.65 o
   2   3  11       11.61        7.46      4.70 o
   3   3  11       23.66       31.41      5.82 o
   4   3  11      122.89      124.13      7.35 o
   5   3  11      149.40      149.65     16.23 o
   6   3  11      136.88      153.84      8.81 o
   7   3  11        2.61        1.22      4.70 o
   8   3  11        2.28       -0.32      4.53 o
   9   3  11       48.02       59.87      6.70 o
  10   3  11      104.67      115.36     13.16 o
  11   3  11       78.54       76.72      9.80 o
 -16   4  11        5.50        2.45      4.59 o
 -15   4  11        5.43        8.63      3.77 o
 -14   4  11        0.38        0.25      3.98 o
 -13   4  11        0.74       -3.27      3.29 o
 -12   4  11        4.76        3.03      3.70 o
 -11   4  11        4.55        7.96      7.96 o
 -10   4  11        0.20       -6.73      6.73 o
  -9   4  11        2.55       -1.84      7.35 o
  -8   4  11        6.43       -5.51      6.73 o
  -7   4  11        5.52       -2.76      3.62 o
  -6   4  11        4.24        5.03      3.96 o
  -5   4  11        1.98        0.83      3.67 o
  -4   4  11        6.77        4.90      4.08 o
  -3   4  11       21.18       19.62      4.41 o
  -2   4  11       12.59       11.90      4.41 o
  -1   4  11        1.37        0.86      4.08 o
   0   4  11        0.49       -3.96      3.96 o
   1   4  11        3.16        3.45      7.35 o
   2   4  11        5.08        5.02      4.08 o
   3   4  11        6.43        8.92      4.41 o
   4   4  11        4.91        5.51      4.41 o
   5   4  11        0.78        0.17      4.53 o
   6   4  11        1.81        2.45      4.53 o
   7   4  11       16.16       13.93     10.10 o
   8   4  11        0.67       -4.71      4.96 o
 -11   5  11       71.02      101.64     12.25 o
 -10   5  11       68.77      101.03     12.25 o
  -9   5  11       25.10       39.19      9.80 o
  -8   5  11        0.30       -2.79      8.27 o
  -7   5  11       24.54       28.43      4.73 o
  -6   5  11       95.37      117.99      7.02 o
  -5   5  11       23.11       28.70      7.35 o
  -4   5  11       98.88      100.74      6.67 o
  -3   5  11        4.26        9.85      4.53 o
  -2   5  11       20.75       13.95      4.85 o
  -1   5  11       74.04       78.58      6.45 o
   0   5  11       88.07       91.65      6.57 o
   1   5  11       39.00       37.53      5.43 o
   2   5  11        0.10        2.89      4.41 o
   3   5  11       28.74       15.49      4.90 o
   4   5  11       53.12       54.84      6.32 o
 -17   0  12      198.89      212.97     11.64 o
 -16   0  12       49.42       58.42      6.62 o
 -15   0  12      146.73      151.10      8.68 o
 -14   0  12      103.76      111.38     16.53 o
 -13   0  12       19.53       10.41      8.57 o
 -12   0  12       10.67        9.18      7.96 o
 -11   0  12       67.55       73.48     10.41 o
 -10   0  12       89.08       84.50     11.02 o
  -9   0  12       67.50       57.56     10.41 o
  -8   0  12       16.62       16.53      7.35 o
  -7   0  12       15.82       15.31      7.96 o
  -6   0  12       86.35       76.16      6.32 o
  -5   0  12      201.40      197.22      8.97 o
  -4   0  12       90.34      104.11     11.94 o
  -3   0  12        3.66        2.62      4.41 o
  -2   0  12       15.22       13.82      4.85 o
  -1   0  12       56.66       53.45      6.18 o
   0   0  12       81.82       80.54      6.77 o
   1   0  12       81.53       87.65     12.25 o
   2   0  12       53.22       49.95      6.02 o
   3   0  12        2.33        4.29      4.76 o
   4   0  12       33.00       42.68      6.01 o
   5   0  12       11.29       31.16      5.63 o
   6   0  12      258.67      318.48     12.03 o
   7   0  12      114.07      102.80      8.57 o
   8   0  12       17.09       18.98      7.96 o
 -16   1  12       35.39       43.43      5.49 o
 -15   1  12       12.60       16.69      3.63 o
 -14   1  12        1.36       -2.44      4.04 o
 -13   1  12        6.79        3.95      3.86 o
 -12   1  12        0.81       -2.07      6.43 o
 -11   1  12        0.35        5.56      6.43 o
 -10   1  12        0.00        0.31      5.20 o
  -9   1  12        3.90       -4.76      4.76 o
  -8   1  12       12.11       14.40      5.40 o
  -7   1  12       16.77       13.05      5.40 o
  -6   1  12        0.47       -1.15      3.04 o
  -5   1  12        3.11       -2.73      2.98 o
  -4   1  12        1.26       -0.78      2.98 o
  -3   1  12       13.38        8.90      3.24 o
  -2   1  12       12.87       15.72      4.18 o
  -1   1  12        1.59       -0.30      3.04 o
   0   1  12        1.76        1.77      2.98 o
   1   1  12        5.00        2.88      3.28 o
   2   1  12        2.60       -1.28      3.13 o
   3   1  12        0.24       -3.81      3.98 o
   4   1  12       20.80       29.47      3.96 o
   5   1  12        1.29        5.37      4.00 o
   6   1  12       25.70       26.33      4.47 o
   7   1  12        2.09        1.01      4.24 o
   8   1  12       27.41       22.71      4.70 o
 -15   2  12       66.42       78.51      5.72 o
 -14   2  12       81.30       84.96      5.64 o
 -13   2  12       44.85       41.64      4.83 o
 -12   2  12        1.11       -4.96      4.96 o
 -11   2  12       37.07       41.59      6.70 o
 -10   2  12      128.26      134.56      9.06 o
  -9   2  12      137.63      135.92      8.87 o
  -8   2  12       49.71       55.79      7.36 o
  -7   2  12        0.07        0.58      4.07 o
  -6   2  12       53.10       49.21      4.35 o
  -5   2  12      157.06      154.98      6.07 o
  -4   2  12      177.68      174.67     10.39 o
  -3   2  12       77.72       62.65      4.52 o
  -2   2  12        0.53       -3.36      3.36 o
  -1   2  12       53.58       57.02      4.48 o
   0   2  12      144.44      140.46      5.94 o
   1   2  12      145.32      151.02      7.21 o
   2   2  12       70.77       62.87      5.48 o
   3   2  12        6.60       10.30      5.37 o
   4   2  12       15.29       16.79      4.57 o
   5   2  12       67.64       75.72      5.74 o
   6   2  12      122.96      127.38      6.83 o
   7   2  12       55.74       55.79      5.51 o
 -12   3  12        2.68        0.61      7.96 o
 -11   3  12        0.35       -4.29      5.20 o
 -10   3  12        0.06        4.29      7.96 o
  -9   3  12        0.07       -6.73      6.73 o
  -8   3  12        0.71       -4.26      4.53 o
  -7   3  12        0.12       -3.33      3.33 o
  -6   3  12       13.29       10.65      3.64 o
  -5   3  12        0.07       -3.38      3.96 o
  -4   3  12        0.86        0.10      3.96 o
  -3   3  12        2.44        2.45      4.08 o
  -2   3  12        3.29       -1.13      7.65 o
  -1   3  12        1.55        3.32      6.73 o
   0   3  12        0.01        5.60      4.41 o
   1   3  12        0.41       -4.10      4.10 o
   2   3  12        0.15        0.87      4.41 o
   3   3  12        0.77        2.18      4.96 o
   4   3  12        8.82       10.43      4.85 o
  -4   4  12       49.49       57.55     10.41 o
 
